# Supplementary material for: Integrated morphological, metabolome, and transcriptome analyses revealed the mechanism of exogenous gibberellin promoting petiole elongation in Oenanthe javanica
Source: Front Plant Sci. 2023 Jul 17;14:1225635. doi: 10.3389/fpls.2023.1225635 (PMC10389089; doi:10.3389/fpls.2023.1225635)
Supplement: Supplementary file 2 [file Table_1.xls]

## Sheet: Sheet1
Index	Q1 (Da)	Q3 (Da)	Molecular weight (Da)	Formula	Ionization model	Compounds	Class I	Class II	CAS	Level	ck-1	ck-2	ck-3	T2-1	T2-2	T2-3	T5-1	T5-2	T5-3	QC01	QC02	QC03	cpd_ID	kegg_map
mws1329	463.088	301.036	464.096	C21H20O12	[M-H]-	Quercetin-7-O-glucoside*	Flavonoids	Flavonols	491-50-9	1	2.39025e+07	5.4476e+06	8.9025e+06	1.08732e+07	2.04209e+07	2.30286e+07	1.53355e+07	1.21115e+07	1.27884e+07	1.15976e+07	1.16192e+07	1.15506e+07	C12639	-
Rfmb25702	561.198	357.134	562.205	C28H34O12	[M-H]-	Pinoresinol-4-O-(6''-acetyl)glucoside	Lignans and Coumarins	Lignans	-	2	5.57037e+06	5.00394e+06	7.67669e+06	4.97743e+06	6.33524e+06	6.6373e+06	7.64706e+06	1.00318e+07	8.73949e+06	5.09811e+06	5.11807e+06	5.07303e+06	-	-
MWSslk201	437.144	59.0139	438.153	C21H26O10	[M-H]-	Sec-O-Glucosylhamaudol	Others	Chromone	80681-44-3	2	25377.6	23419.9	24190.7	37318.9	35434.1	35202	30787.5	33592.9	33338	30218.4	30507.2	30344.4	C17484	-
pmp000682	538.228	359.149	520.194	C26H32O11	[M+NH4]+	Matairesinol-4'-O-glucoside (Matairesinoside)	Lignans and Coumarins	Lignans	23202-85-9	3	604178	779880	857877	842894	823035	857226	1.21193e+06	895735	779110	830884	823806	831486	-	-
pme3033	104.071	58.0651	103.063	C4H9NO2	[M+H]+	N,N-Dimethylglycine	Amino acids and derivatives	Amino acids and derivatives	1118-68-9	2	2.12761e+06	2.35817e+06	3.32542e+06	2.17244e+06	2.6297e+06	2.96358e+06	2.16554e+06	2.5308e+06	2.48756e+06	2.31184e+06	2.28768e+06	2.30569e+06	C01026	ko00260,ko01100
pmb0374	136.062	119.035	135.054	C5H5N5	[M+H]+	2-Aminopurine	Nucleotides and derivatives	Nucleotides and derivatives	452-06-2	1	396896	408584	335172	281243	288476	266139	411957	292899	289393	288076	284524	285543	-	-
mws0147	117.056	59.0139	118.063	C5H10O3	[M-H]-	β-Hydroxyisovaleric acid	Organic acids	Organic acids	625-08-1	3	791605	690548	494603	703762	743561	846125	478533	348834	576134	503730	509542	504039	C20827	ko00280,ko01100
pmb0876	454.293	313.274	453.286	C21H44NO7P	[M+H]+	LysoPE 16:0	Lipids	LPE	53862-35-4	1	1.90891e+07	2.00326e+07	1.56891e+07	1.71634e+07	1.71994e+07	1.48855e+07	2.51565e+07	2.63093e+07	2.17115e+07	1.84739e+07	1.82421e+07	1.83094e+07	-	-
Cmzp002057	315.119	255.098	314.1	C14H18O8	[M+H]+	6-O-Acetylarbutin	Phenolic acids	Phenolic acids	10338-88-2	3	18576.2	16845	19238.1	16476.2	2573.64	20097.8	9	9	9	16242	16095.9	16038	-	-
mws0097	357.134	151.038	358.142	C20H22O6	[M-H]-	Pinoresinol*	Lignans and Coumarins	Lignans	487-36-5	1	556562	875789	444502	2.49701e+06	1.41392e+06	1.75044e+06	310451	455163	404562	835119	824716	827256	C05366	ko00999,ko01100,ko01110
mws0258	132.102	86.0964	131.095	C6H13NO2	[M+H]+	L-Isoleucine*	Amino acids and derivatives	Amino acids and derivatives	73-32-5	1	2.51386e+06	4.42525e+06	556211	918500	945578	1.22802e+06	766905	1.0182e+06	708616	1.50188e+06	1.4834e+06	1.4865e+06	C00407	ko00280,ko00290,ko00460,ko00960,ko00966,ko00970,ko01100,ko01110,ko01210,ko01230,ko02010
Hmgp002327	188.071	118.06	187.063	C11H9O2N	[M+H]+	3-amino-2-naphthoic acid	Alkaloids	Alkaloids	-	1	2.69277e+07	4.86454e+07	9.51634e+06	2.41148e+07	1.82889e+07	3.05773e+07	1.25837e+07	1.59968e+07	1.19196e+07	2.49304e+07	2.52661e+07	2.50431e+07	-	-
Lmbn003970	329.233	211.136	330.241	C18H34O5	[M-H]-	9,12,13-TriHOME; 9(S),12(S),13(S)-Trihydroxy-10(E)-octadecenoic acid	Lipids	Free fatty acids	97134-11-7	2	4.65254e+06	4.69464e+06	5.10519e+06	2.6813e+06	3.83866e+06	3.9341e+06	5.29343e+06	4.93808e+06	4.59246e+06	3.57977e+06	3.52841e+06	3.5379e+06	C14833	ko00591
mws0361	253.217	235.207	254.225	C16H30O2	[M-H]-	Palmitoleic Acid	Lipids	Free fatty acids	373-49-9	3	30492.2	25092.7	42021.7	36260.9	30172.4	36446.8	35250.5	32437.7	41220.8	22580.6	22732	22381.8	C08362	ko00061,ko01100
pmp001285	149.023	65.0406	148.016	C8H4O3	[M+H]+	Phthalic anhydride	Phenolic acids	Phenolic acids	85-44-9	1	3.68763e+06	3.46309e+06	4.16718e+06	2.19539e+06	3.02083e+06	3.02729e+06	3.02269e+06	3.19364e+06	3.41234e+06	2.95874e+06	2.93806e+06	2.9866e+06	-	-
Lmtn004049	263.129	204.115	264.136	C15H20O4	[M-H]-	Abscisic acid	Organic acids	Organic acids	21293-29-8	1	567241	664087	490503	845963	974593	1.26878e+06	260165	247673	297118	518757	510232	514778	C06082	ko00906,ko01100,ko01110,ko04075
pmb0889	279.232	95.0855	278.225	C18H30O2	[M+H]+	Punicic acid (9Z,11E,13Z-octadecatrienoic acid)	Lipids	Free fatty acids	544-72-9	3	795053	751790	965528	650309	589788	612838	882622	877012	711643	672871	668936	661484	C08364	-
NK10253223	168.065	94.0645	167.058	C8H9NO3	[M+H]+	2-Amino-3-methoxybenzoic acid	Phenolic acids	Phenolic acids	3177-80-8	3	303801	198864	226759	334374	370094	382688	358665	369917	330932	236632	232834	236154	C05831	ko00380
Zahn007990	197.118	153.128	198.126	C11H18O3	[M-H]-	5-hydroxy-3,4-dimeth-yl-5-pentylfuran-2(5H)-one	Others	Others	-	1	246829	198092	250753	267150	286135	313858	221418	271189	258306	226628	222701	223823	-	-
pme2827	239.238	223.242	240.245	C16H32O	[M-H]-	Palmitaldehyde	Lipids	Free fatty acids	629-80-1	3	5.20378e+07	5.24701e+07	5.17737e+07	5.19692e+07	5.16264e+07	5.16917e+07	52869446	5.243e+07	5.3175e+07	5.17933e+07	5.09437e+07	5.17196e+07	C00517	ko00071
Zmjp000624	168.065	150.054	167.058	C8H9NO3	[M+H]+	Pyridoxal	Others	Vitamin	66-72-8	3	328532	219774	285170	386800	417400	471510	408732	408748	408482	278649	277843	283222	C00250	ko00750,ko01100,ko01240
Lmgn002253	695.202	353.088	696.19	C31H36O18	[M-H]-	Syringoylcaffeoylquinic acid-D-glucose	Phenolic acids	Phenolic acids	-	1	299780	479416	419902	282715	350002	555213	516067	527086	431928	430745	436169	439721	-	-
pmb0618	627.192	465.1	626.185	C28H34O16	[M+H]+	Hesperetin-8-C-glucoside-3'-O-glucoside	Flavonoids	Flavonols	-	3	42692	25188.5	27682	15205.6	23798.6	30686	40110.1	73867.7	40323.6	36317.7	37018.6	37018.6	-	-
Rfmb087	311.223	293.213	312.23	C18H32O4	[M-H]-	9-Hydroxy-13-oxo-10-octadecenoic Acid	Lipids	Free fatty acids	-	3	34657.8	38515.2	55466.6	36145.2	33087.4	36904.3	59458.7	84540.8	53808.5	42000.2	42776.7	42883.1	-	-
mws5041	189.123	86.0964	188.116	C8H16N2O3	[M+H]+	L-Glycyl-L-isoleucine*	Amino acids and derivatives	Amino acids and derivatives	19461-38-2	3	389063	370205	263949	298835	275956	264378	232658	204233	206162	220668	221775	225723	-	-
pmn001694	329.233	229.146	330.241	C18H34O5	[M-H]-	9,10,13-Trihydroxy-11-Octadecenoic Acid	Lipids	Free fatty acids	29907-57-1	3	2.94658e+06	3.07856e+06	3.38468e+06	1.75375e+06	2.55713e+06	2.61338e+06	3.41682e+06	3.28239e+06	2.75871e+06	2.29669e+06	2.24079e+06	2.25941e+06	C14835	ko00591
mws0191	118.086	58.0651	117.079	C5H11NO2	[M+H]+	Betaine	Alkaloids	Alkaloids	107-43-7	3	77067	58561.1	60641	68752.3	58965.2	57237.6	68781.2	55218.2	61656.5	69684.2	68358.1	70008.5	C00719	ko00260,ko01100,ko02010
Hajp012062	279.159	149.025	278.152	C16H22O4	[M+H]+	Dibutyl phthalate	Organic acids	Organic acids	84-74-2	1	4.26407e+07	3.91542e+07	4.57561e+07	2.69951e+07	3.49432e+07	3.55637e+07	3.56375e+07	3.63928e+07	3.74565e+07	3.32321e+07	3.40117e+07	3.32603e+07	C14214	-
Lmbn009444	297.245	183.14	298.251	C18H34O3	[M-H]-	Ricinoleic acid	Lipids	Free fatty acids	141-22-0	1	103742	132725	107490	104733	84409.6	102453	185940	113070	109413	89153.5	86882.5	87349.5	C08365	-
Zmcp102203	279.16	149.024	278.152	C16H22O4	[M+H]+	Senkyunolide M	Others	Lactones	146986-60-9	1	4.37917e+07	3.96392e+07	4.55948e+07	2.70708e+07	3.63263e+07	3.59142e+07	3.62365e+07	3.71379e+07	3.85599e+07	3.34727e+07	3.40503e+07	3.44169e+07	-	-
mws0366	277.217	277.219	278.225	C18H30O2	[M-H]-	γ-Linolenic Acid*	Lipids	Free fatty acids	506-26-3	1	2.61097e+07	1.83106e+07	3.11464e+07	2.17344e+07	2.46428e+07	2.77126e+07	2.64308e+07	3.55877e+07	2.27315e+07	1.74335e+07	1.71556e+07	1.76459e+07	C06426	ko00591,ko01040,ko01100
Lmyp004084	153.127	107.085	152.12	C10H16O	[M+H]+	Perillyl alcohol	Terpenoids	Monoterpenoids	57717-97-2	2	150188	122505	161400	139500	129849	158638	187505	163446	101389	135005	137505	133627	C22272	-
Lmsn015919	658.854	482.926	659.861	C6H18O24P6	[M-H]-	Phytic acid	Organic acids	Organic acids	83-86-3	2	304718	59262.8	294437	304418	288016	292857	294573	286443	162640	74901.3	74834.8	72966.2	C01204	ko00562,ko01100,ko04070
pmp001287	120.081	103.055	119.073	C8H9N	[M+H]+	N-Benzylmethylene isomethylamine	Alkaloids	Alkaloids	-	1	1.38864e+07	2.09407e+07	1.03368e+07	1.4156e+07	1.28343e+07	1.50101e+07	1.10876e+07	8.46433e+06	1.0449e+07	1.25963e+07	1.2743e+07	1.29722e+07	-	-
mws0267	105.019	105.019	106.027	C3H6O4	[M-H]-	DL-Glyceric Acid	Organic acids	Organic acids	473-81-4	3	40921.5	33048	22342.9	17566	82331.4	49448.7	46454.4	44850.3	38815.3	44597.7	44166.8	45471.1	C00258	ko00030,ko00260,ko00561,ko00630,ko01100,ko01110,ko01200
mws0275	133.014	71.0145	134.022	C4H6O5	[M-H]-	L-Malic acid	Organic acids	Organic acids	97-67-6	1	3.85705e+06	3.9768e+06	3.91271e+06	3.61761e+06	3.43619e+06	3.44141e+06	4.13373e+06	4.20547e+06	4.26549e+06	3.48108e+06	3.58285e+06	3.55504e+06	C00149	ko00020,ko00620,ko00630,ko00710,ko01100,ko01110,ko01200
mws0924	145.051	101.061	146.058	C6H10O4	[M-H]-	2-Methylglutaric acid	Organic acids	Organic acids	617-62-9	3	356635	236423	135851	347970	327483	511253	141833	146377	150143	204733	210134	210117	-	-
mws0208	145.051	101.061	146.058	C6H10O4	[M-H]-	Adipic Acid	Organic acids	Organic acids	124-04-9	3	356635	236423	135851	347970	327483	511253	141833	146377	150143	204733	210134	210117	C06104	ko01100
mws0254	156.077	110.071	155.07	C6H9N3O2	[M+H]+	L-Histidine	Amino acids and derivatives	Amino acids and derivatives	71-00-1	3	353385	935495	66455.4	118374	140691	406724	77264.5	157166	67738.8	264394	256588	260192	C00135	ko00340,ko00410,ko00470,ko00970,ko01100,ko01110,ko01230,ko02010
mws0671	120.066	74.0601	119.058	C4H9NO3	[M+H]+	L-Homoserine	Amino acids and derivatives	Amino acids and derivatives	672-15-1	3	686897	1.38922e+06	430136	521507	353176	600201	402599	672081	371527	645333	661287	642385	C00263	ko00260,ko00270,ko00300,ko00920,ko01100,ko01110,ko01230
pme1286	385.129	250	384.122	C14H20N6O5S	[M+H]+	S-(5'-Adenosy)-L-homocysteine	Amino acids and derivatives	Amino acids and derivatives	979-92-0	1	215978	168442	135904	203747	220516	293376	152191	151107	170646	153966	158736	155428	C00021	ko00270,ko01100,ko01230,ko01240
pmb0484	104.107	60.0808	104.107	C5H14NO+	[M]+	Choline	Alkaloids	Alkaloids	62-49-7	3	5.8023e+06	5.53795e+06	7.52525e+06	5.10321e+06	5.58674e+06	8.03199e+06	5.23425e+06	6.41142e+06	5.05838e+06	5.96006e+06	6.15375e+06	6.05588e+06	C00114	ko00260,ko00564,ko01100,ko02010
mws4052	102.055	56.0496	101.048	C4H7NO2	[M+H]+	1-Aminocyclopropane-1-carboxylic acid	Organic acids	Organic acids	22059-21-8	3	300497	306816	165715	190588	204578	224967	203757	208038	158179	204934	198712	199846	C01234	ko00270,ko01100,ko01110
mws0823	115.04	71.0139	116.047	C5H8O3	[M-H]-	3-Methyl-2-Oxobutanoic acid	Organic acids	Organic acids	759-05-7	3	144186	155035	229963	110892	138816	140475	9	9	9	131872	129320	133638	C00141	ko00280,ko00290,ko00770,ko00966,ko01100,ko01110,ko01210,ko01230,ko01240
pme1474	298.097	136.062	297.09	C11H15N5O3S	[M+H]+	5'-Deoxy-5'-(methylthio)adenosine	Nucleotides and derivatives	Nucleotides and derivatives	2457-80-9	1	3.51243e+07	3.12894e+07	2.97656e+07	2.93161e+07	3.13235e+07	3.62799e+07	2.54788e+07	2.41394e+07	2.71841e+07	3.02058e+07	2.93517e+07	3.0215e+07	C00170	ko00270,ko00908,ko01100
pma2987	142.097	124.087	141.09	C6H11N3O	[M+H]+	Histidinol	Alkaloids	Alkaloids	501-28-0	3	4.46705e+07	4.38615e+07	4.83588e+07	4.29487e+07	4.27825e+07	4.4917e+07	4.96462e+07	4.70187e+07	4.57475e+07	4.41609e+07	4.4477e+07	45582421	C00860	ko00340,ko01100,ko01110,ko01230
Zmyn004676	293.213	113.098	294.219	C18H30O3	[M-H]-	17-Hydroxylinolenic acid	Lipids	Free fatty acids	-	2	120470	97834.1	133910	82211.8	74386.5	80459.7	111135	126112	92973.2	72065.5	72752.5	70375.4	C16346	ko00592
Lmyn000160	237.062	87.0085	238.069	C8H14O8	[M-H]-	Mucic acid Dimethyl Ester	Phenolic acids	Phenolic acids	-	1	466319	325718	401422	362565	497014	567337	418791	417004	369969	341623	350408	353381	-	-
pmb0981	348.07	136.062	347.063	C10H14N5O7P	[M+H]+	Adenosine 5'-monophosphate	Nucleotides and derivatives	Nucleotides and derivatives	61-19-8	3	1.63651e+06	1.14296e+06	1.96392e+06	1.19468e+06	1.1033e+06	1.98524e+06	1.0556e+06	1.11643e+06	1.01875e+06	1.17808e+06	1.20265e+06	1.22015e+06	C00020	ko00230,ko00908,ko01100,ko01110,ko01232,ko01240
Zmgn005057	297.243	183.012	298.251	C18H34O3	[M-H]-	9,10-Epoxyoctadecanoic Acid	Lipids	Free fatty acids	2443-39-2	3	1.47241e+06	1.47481e+06	2.06184e+06	1.07725e+06	946594	1.1156e+06	912164	896590	1.3003e+06	725041	746409	748753	C19418	ko00073
mws0704	140.012	78.9591	141.019	C2H8NO4P	[M-H]-	O-Phosphorylethanolamine	Alkaloids	Alkaloids	1071-23-4	3	108411	97643.7	69157	89033.1	92840.6	93428.9	34372.4	32214	44025.7	67293.6	66633.7	65008.3	C00346	ko00563,ko00564,ko00600,ko01100
Lmhp011562	353.269	261.221	352.261	C21H36O4	[M+H]+	1-α-Linolenoyl-glycerol*	Lipids	Glycerol ester	-	1	181588	71467.1	118428	98371.1	133108	302422	100440	141070	88925.6	107983	111068	107465	-	-
pmb0197	298.115	166.072	297.107	C11H15N5O5	[M+H]+	N7-Methylguanosine	Nucleotides and derivatives	Nucleotides and derivatives	20244-86-4	3	223494	204746	225489	399642	266332	278493	73963.9	102306	76843.7	207264	200169	202017	C20674	-
Zmyn004548	291.197	235.174	292.204	C18H28O3	[M-H]-	12-Oxo-phytodienoic acid	Lipids	Free fatty acids	85551-10-6	3	36096.5	32943	26245.7	40137.1	31674.6	37637.6	28814.4	35485.6	31479.1	28197.5	27827.6	28850.3	C01226	ko00592,ko01100,ko01110
Zbsp004940	193.05	133.03	192.042	C10H8O4	[M+H]+	6-Hydroxy-7-methoxycoumarin	Lignans and Coumarins	Coumarins	-	1	3.6797e+06	3.79455e+06	18440210	19032830	14639520	6.3273e+06	11572490	10687855	8388020	5.75412e+06	5.56862e+06	5.74735e+06	-	-
pmb1912	474.173	327.12	473.166	C20H23N7O7	[M+H]+	10-Formyltetrahydrofolic Acid	Alkaloids	Alkaloids	2800-34-2	2	3.84275e+06	2.34725e+06	2.48768e+06	3.00693e+06	2.89087e+06	3.88594e+06	2.50358e+06	2.46907e+06	3.00813e+06	2.50649e+06	2.60176e+06	2.5727e+06	C00234	ko00670,ko00970,ko01100,ko01200,ko01240
Lmbn005369	295.228	195.141	296.235	C18H32O3	[M-H]-	13(S)-HODE;13(S)-Hydroxyoctadeca-9Z,11E-dienoic acid*	Lipids	Free fatty acids	10219-69-9	2	386501	322289	423167	280584	257204	253035	366202	418591	302590	244319	252144	252999	C14762	ko00591
MWS04555g	132.102	86.0975	131.095	C6H13NO2	[M+H]+	D-Allo-Isoleucine*	Amino acids and derivatives	Amino acids and derivatives	1509-35-9	1	321180	4.27947e+06	144504	797018	751158	1.16162e+06	175023	925031	745924	1.51417e+06	1.45817e+06	1.47639e+06	-	-
mws1668	187.039	131.049	186.032	C11H6O3	[M+H]+	Angelicin	Lignans and Coumarins	Coumarins	523-50-2	1	81218.1	70449	104721	43402.3	47804.9	74847.9	55623.8	27591.1	49209	53188	54612.8	55252.4	C09060	ko00999,ko01110
HJAP120	625.166	317.066	624.169	C28H32O16	[M+H]+	Rhamnetin-3-O-Rutinoside*	Flavonoids	Flavonols	-	1	7.00338e+06	7716510	9638465	7452590	16031375	9.62901e+06	7847335	8069230	5648635	4.54187e+06	4.36886e+06	4.47781e+06	-	-
pme1210	150.058	61.0106	149.051	C5H11NO2S	[M+H]+	L-Methionine	Amino acids and derivatives	Amino acids and derivatives	63-68-3	3	1.69626e+06	5.28886e+06	1.15557e+06	1.34823e+06	1.0681e+06	1.57207e+06	1.98338e+06	2.08099e+06	1.75946e+06	2.07477e+06	2.15413e+06	2.09152e+06	C00073	ko00270,ko00470,ko00966,ko00970,ko00999,ko01100,ko01110,ko01210,ko01230,ko01240
mws2623	281.249	281.25	282.256	C18H34O2	[M-H]-	11-Octadecanoic acid(Vaccenic acid)	Lipids	Free fatty acids	506-17-2	1	1.96147e+07	1.85959e+07	2.08769e+07	1.8309e+07	1.52702e+07	1.59258e+07	1.81931e+07	2.23082e+07	1.58671e+07	1.45644e+07	1.4016e+07	1.44352e+07	C21944	-
Lmyn001269	609.146	285.039	610.154	C27H30O16	[M-H]-	Kaempferol-3-O-sophoroside	Flavonoids	Flavonols	19895-95-5	3	72940.8	28482.8	114557	38303.7	52167	43985.6	86432.8	57148.1	147174	51382.1	53272.4	53128.9	C12634	ko00944,ko01110
MA10039492	173.009	71.0341	174.016	C6H6O6	[M-H]-	Dehydroascorbic acid	Others	Vitamin	490-83-5	2	823194	801071	979839	954986	754963	759711	693532	877521	975024	745099	767717	774146	C05422	ko00053,ko00480,ko01100
pme0274	132.102	69.0699	131.095	C6H13NO2	[M+H]+	6-Aminocaproic acid	Organic acids	Organic acids	60-32-2	2	2.28232e+07	2.39483e+07	8.69035e+06	1.09922e+07	1.19585e+07	1.68183e+07	1.15027e+07	1.38248e+07	1.08379e+07	2.06977e+07	2.00027e+07	2.07293e+07	C02378	ko01100
Zmgn000173	149.046	75.0088	150.053	C5H10O5	[M-H]-	D-Ribose	Others	Saccharides	50-69-1	3	187869	155400	194286	193463	179509	222492	167142	178702	203489	162890	163341	157397	C00121	ko00030,ko01100,ko02010
pme0026	147.113	84.0808	146.106	C6H14N2O2	[M+H]+	L-Lysine	Amino acids and derivatives	Amino acids and derivatives	56-87-1	3	906812	1.27761e+06	611501	512571	607867	910883	698491	432215	560465	686428	686429	711351	C00047	ko00300,ko00310,ko00470,ko00780,ko00960,ko00970,ko01100,ko01110,ko01210,ko01230,ko02010
Lmmn003323	271.228	225.22	272.235	C16H32O3	[M-H]-	2-Hydroxyhexadecanoic acid	Organic acids	Organic acids	764-67-0	1	1.07375e+07	6.11024e+06	1.19082e+07	8.85858e+06	9.6171e+06	1.05364e+07	7.076e+06	9.923e+06	7.10311e+06	7.10629e+06	7.38763e+06	7.1567e+06	-	-
Lmhp008273	438.262	297.242	437.254	C20H40NO7P	[M+H]+	LysoPE 15:1(2n isomer)	Lipids	LPE	-	2	12741.8	9366.04	12801.1	9448.02	9079.2	10876.2	17172.6	22132.2	17173.8	12448.4	12801.1	12291.2	-	-
MWSmce324	187.041	131.05	186.032	C11H6O3	[M+H]+	Psoralen	Lignans and Coumarins	Coumarins	66-97-7	1	83262.8	79487.4	112338	34533.8	60615.3	83466.7	40405	23493	50393.1	53289.4	52391.3	51068.9	C09305	ko00999,ko01110
Lmdn004267	357.134	151.044	358.142	C20H22O6	[M-H]-	Epipinoresinol*	Lignans and Coumarins	Lignans	24404-50-0	1	660969	970991	466886	2.67809e+06	1.56913e+06	2.0012e+06	335415	519595	466709	821484	857174	836006	-	-
Lmbn005662	295.228	171.103	296.235	C18H32O3	[M-H]-	9(10)-EpOME;(9R,10S)-(12Z)-9,10-Epoxyoctadecenoic acid	Lipids	Free fatty acids	16833-56-0	2	96278.3	77168.2	152524	146481	133037	148278	139551	161623	102400	97151.8	93448.8	96958	C14825	ko00591,ko01100
Zmpn003368	293.214	195.139	294.219	C18H30O3	[M-H]-	13S-Hydroxy-9Z,11E,15Z-octadecatrienoic acid	Lipids	Free fatty acids	87984-82-5	3	85143.7	80842.4	100399	91975.1	89573	77838.6	269846	207348	162216	98231	102625	100231	C16316	ko00592
pme1975	103.004	59.0139	104.011	C3H4O4	[M-H]-	Malonic acid	Organic acids	Organic acids	141-82-2	3	563100	425577	712630	1.03907e+06	985374	816902	839983	1.12286e+06	641350	693199	675288	663278	C00383	ko00061,ko00240,ko00410,ko01100,ko01212
pmn001497	575.349	279.2	516.335	C33H44N2O3	[M+CH3COOH-H]-	Dendrocrepine	Alkaloids	Alkaloids	51020-39-4	1	2.75595e+06	2.10568e+06	4.05615e+06	2.95167e+06	2.73899e+06	3.27174e+06	3.42723e+06	6.56268e+06	2.56436e+06	2.33028e+06	2.35341e+06	2.43258e+06	-	-
Lmmn004625	449.109	287.056	450.116	C21H22O11	[M-H]-	Dihydrokaempferol-7-O-glucoside	Flavonoids	Flavanonols	-	2	439080	230331	212479	183326	340800	405084	225886	141022	263184	171676	179789	176736	-	-
Hmqp006235	516.304	184.073	515.301	C26H46NO7P	[M+H]+	LysoPC 18:4	Lipids	LPC	-	1	877741	558005	675462	1.12372e+06	1.11965e+06	1.62162e+06	983742	1.51586e+06	1.05984e+06	829091	836825	800326	-	-
pme3337	384.115	252.073	383.108	C14H17N5O8	[M+H]+	Succinyladenosine	Nucleotides and derivatives	Nucleotides and derivatives	4542-23-8	1	703256	773921	756770	561313	825499	752011	826617	542838	596524	629030	603790	603882	-	-
Lmhp009187	440.277	299.258	439.27	C20H42NO7P	[M+H]+	LysoPE 15:0	Lipids	LPE	-	1	330056	421250	397282	295239	277004	264200	570790	588817	532886	392263	408029	409640	-	-
Wafn002827	357.119	195.067	358.126	C16H22O9	[M-H]-	Dihydroferulic acid glucoside	Phenolic acids	Phenolic acids	-	1	2.02458e+06	1.94323e+06	409562	1.61719e+06	2.69998e+06	1.55221e+06	718479	555978	842919	822087	854441	817775	-	-
Lmbn000193	103.004	59.0139	104.011	C3H4O4	[M-H]-	Tartronate semialdehyde	Organic acids	Organic acids	2480-77-5	3	158466	140614	94716.4	107776	170184	122075	159321	229094	214485	144834	148089	141113	C01146	ko00053,ko00630,ko01100
Lmbn002739	163.04	119.05	164.047	C9H8O3	[M-H]-	3-Hydroxycinnamic Acid*	Phenolic acids	Phenolic acids	14755-02-3	2	645660	729873	1.06342e+06	689432	671222	911564	602914	550503	633339	597172	621231	624207	C12621	ko00360,ko01100
Lmbn002648	163.04	119.05	164.047	C9H8O3	[M-H]-	α-Hydroxycinnamic Acid*	Phenolic acids	Phenolic acids	5801-57-0	2	645660	729873	1.06342e+06	689432	671222	911564	602914	550503	633339	597172	621231	624207	C02763	ko00360,ko01100
pme3207	141.019	59.0139	142.027	C6H6O4	[M-H]-	Muconic acid	Organic acids	Organic acids	1119-72-8	2	2.95231e+06	3.59885e+06	3.53123e+06	3.91703e+06	2.70437e+06	2.80805e+06	3.40998e+06	5.87757e+06	3.50953e+06	3.20907e+06	3.15193e+06	3.30639e+06	C02480	ko01100
Qmkp093004	146.06	91.0538	145.053	C9H7NO	[M+H]+	Indole-3-carboxaldehyde	Alkaloids	Plumerane	487-89-8	1	4.99916e+06	1.29944e+07	1.34281e+06	3.44124e+06	2.52091e+06	5.24714e+06	1.69642e+06	2.22835e+06	1.80427e+06	3.65127e+06	3.76817e+06	3.59323e+06	C08493	-
Zmcn005156	529.133	353.085	530.142	C26H26O12	[M-H]-	4,5-O-Dicaffeoylquinic Acid Methyl Ester	Phenolic acids	Phenolic acids	-	1	1.29637e+06	1.01589e+06	896541	857481	819445	968830	912444	1.17918e+06	958663	757208	746660	722047	-	-
pme2122	112.087	95.0604	111.08	C5H9N3	[M+H]+	Histamine	Alkaloids	Alkaloids	51-45-6	3	210701	241718	166976	160342	176400	318032	133034	130410	137096	161339	153608	157757	C00388	ko00340,ko01100,ko01110
mws4134	611.145	306.079	612.152	C20H32N6O12S2	[M-H]-	Oxiglutatione	Amino acids and derivatives	Amino acids and derivatives	27025-41-8	3	280081	259488	17733.6	277272	245744	95514.3	230567	154706	282599	193904	198196	203639	C00127	ko00480,ko01100,ko01240
Hmcn000192	209.067	59.0139	210.074	C7H14O7	[M-H]-	Sedoheptulose	Others	Saccharides	3019-74-7	2	1.10856e+06	1.09874e+06	1.15492e+06	1.58959e+06	1.59448e+06	1.5285e+06	1.16026e+06	1.18291e+06	917405	993595	948183	958226	C02076	ko00710,ko01100
pmd0130	468.308	184.073	467.301	C22H46NO7P	[M+H]+	LysoPC 14:0	Lipids	LPC	20559-16-4	1	49111.7	42274.1	43351.6	50977.3	50654.1	50370.7	50677.1	62135.6	53761.5	51901.2	54504.2	52901.5	-	-
pmb0998	364.065	152.057	363.058	C10H14N5O8P	[M+H]+	Guanosine 5'-monophosphate	Nucleotides and derivatives	Nucleotides and derivatives	85-32-5	3	44376.6	24965.2	57852.3	33352	37912.8	38116	30154.5	24170.6	31595.1	26259.5	25123.8	26216.4	C00144	ko00230,ko01100,ko01232
pme1419	164.074	104.071	163.067	C6H13NO2S	[M+H]+	L-Methionine methyl ester	Amino acids and derivatives	Amino acids and derivatives	10332-17-9	3	154078	107976	84863.7	100089	118450	155557	100346	114811	122829	102308	105223	100076	-	-
Wafn011571	295.229	195.14	296.235	C18H32O3	[M-H]-	alpha-Hydroxylinoleic acid	Lipids	Free fatty acids	57818-44-7	1	373398	305147	407643	268703	244118	250503	374027	418818	285045	247576	244128	256325	-	-
pmn001382	515.12	353.088	516.127	C25H24O12	[M-H]-	Isochlorogenic acid A	Phenolic acids	Phenolic acids	2450-53-5	1	1.42412e+07	1.16922e+07	7.57977e+06	1.18922e+07	1.17791e+07	1.65942e+07	1.05162e+07	1.09062e+07	1.0481e+07	7.91398e+06	7.60851e+06	7.55327e+06	-	-
MWSHY0135	625.176	317.075	624.169	C28H32O16	[M+H]+	Isorhamnetin-3-O-rutinoside (Narcissin)*	Flavonoids	Flavonols	604-80-8	1	7.11112e+06	7271615	8095990	7631145	13781355	1.1728e+07	7617815	8672635	6809660	4.50727e+06	4.4112e+06	4.63899e+06	-	-
Zmcp102201	205.086	149.023	204.079	C12H12O3	[M+H]+	Senkyunolide B	Others	Lactones	93236-67-0	1	5.25924e+06	4.75793e+06	5.6006e+06	2.92323e+06	3.73407e+06	4.48098e+06	4.16092e+06	3.99413e+06	4.24793e+06	3.82868e+06	3.99462e+06	4.01228e+06	C09921	-
Lmhp012042	355.284	263.237	354.277	C21H38O4	[M+H]+	2-Linoleoylglycerol*	Lipids	Glycerol ester	3443-82-1	1	229975	139692	178889	246920	247431	315655	182585	271876	174737	146329	153503	152482	-	-
pmb0885	291.195	191.107	290.188	C18H26O3	[M+H]+	4-Oxo-9Z,11Z,13E,15E-Octadecatetraenoic Acid	Lipids	Free fatty acids	-	3	269058	110556	234389	117708	123861	143576	191400	213655	205109	151417	158898	157887	-	-
Li512115	515.12	353.088	516.127	C25H24O12	[M-H]-	Isochlorogenic acid B	Phenolic acids	Phenolic acids	14534-61-3	1	7.35736e+06	5.33528e+06	4.06645e+06	5.80525e+06	6.91921e+06	9	538243	4.531e+06	5.2235e+06	3.90007e+06	3.79367e+06	3.69858e+06	C10468	-
Hmlp006964	237.073	176.04	236.069	C12H12O5	[M+H]+	5,6,7-Trimethoxycoumarin*	Lignans and Coumarins	Coumarins	55085-47-7	1	403416	1.53527e+06	323096	269872	136495	206100	255957	231788	210363	355749	369328	374803	-	-
Zmhn002301	325.093	163.039	326.1	C15H18O8	[M-H]-	p-Coumaric acid-4-O-glucoside*	Phenolic acids	Phenolic acids	117405-48-8	1	1.24464e+06	1.44561e+06	2.22166e+06	1.48525e+06	1.69247e+06	1.70253e+06	2.21071e+06	2.06485e+06	1.98035e+06	1.44145e+06	1.5178e+06	1.46144e+06	C06739	-
Lmxp000939	136.062	119.035	135.054	C5H5N5	[M+H]+	Zarzissine	Alkaloids	Alkaloids	160568-14-9	1	2.31384e+06	2.03086e+06	1.63702e+06	1.60534e+06	1.87246e+06	2.05241e+06	1.09124e+06	1.137e+06	1.56962e+06	1.50628e+06	1.58938e+06	1.54462e+06	-	-
Zmfn000481	535.037	323.026	536.044	C14H22N2O16P2	[M-H]-	Uridine-5'-Diphosphate-D-Xylose	Nucleotides and derivatives	Nucleotides and derivatives	3616-06-6	2	174025	101105	299256	403123	346997	357030	142338	204717	117311	122255	127382	121124	C00190	ko00520,ko00908,ko01100,ko01250
Li512113	451.088	391.037	452.096	C20H20O12	[M-H]-	Maleoyl-caffeoylquinic acid	Phenolic acids	Phenolic acids	-	3	328902	313549	355130	374574	356278	339846	344800	346477	334261	318207	333386	318249	-	-
mws1015	339.072	177.019	340.079	C15H16O9	[M-H]-	Esculin (6,7-Dihydroxycoumarin-6-O-glucoside)	Lignans and Coumarins	Coumarins	531-75-9	1	4.18797e+06	2.61833e+06	6.16371e+06	6.09095e+06	5.50592e+06	7.57322e+06	7.90751e+06	5.60346e+06	4.99876e+06	3.35198e+06	3.47716e+06	3.53854e+06	C09264	-
Zblp004717	625.175	317.07	624.169	C28H32O16	[M+H]+	3'-methoxyquercetin-3-O-L-rhamnosyl(1→2)-glucopyranoside	Flavonoids	Flavonols	-	1	11853095	7697835	4.48832e+06	6206770	16287620	9.53171e+06	7308855	4.23186e+06	7021855	7519190	7938185	7812615	-	-
MWSHY0064	625.174	317.065	624.169	C28H32O16	[M+H]+	Isorhamnetin-3-O-neohesperidoside*	Flavonoids	Flavonols	55033-90-4	1	6.64729e+06	6626915	7940860	8125430	12598810	9.6786e+06	9057575	7388690	5567215	4.33785e+06	4.51996e+06	4.28835e+06	-	-
ML10172161	103.004	59.0136	104.011	C3H4O4	[M-H]-	Hydroxypyruvic acid	Organic acids	Organic acids	1113-60-6	3	120047	139808	98361.4	173603	131007	118608	156304	210918	149843	137275	145026	142589	C00168	ko00260,ko00630,ko01100,ko01110,ko01200
Zahp012577	280.264	81.0725	279.256	C18H33NO	[M+H]+	octadecadienoic acid amide	Alkaloids	Alkaloids	-	1	384453	361814	466134	345747	344639	351092	847825	935660	939857	454764	466655	481048	-	-
Lmbn005923	277.217	59.0139	278.225	C18H30O2	[M-H]-	Crepenynic acid	Lipids	Free fatty acids	2277-31-8	1	227895	153389	285254	186501	219094	248140	243769	347922	200317	164656	174211	170004	C07289	ko00591
pme3011	104.071	69.0348	103.063	C4H9NO2	[M+H]+	γ-Aminobutyric acid	Organic acids	Organic acids	56-12-2	3	2.40414e+06	2.93283e+06	1.17095e+06	1.37469e+06	1.13119e+06	1.37674e+06	1.83374e+06	2.46618e+06	2.14311e+06	2.12114e+06	2.21238e+06	2.24e+06	C00334	ko00250,ko00330,ko00410,ko00650,ko00760,ko01100
Lmhp007836	448.246	307.227	447.239	C21H38NO7P	[M+H]+	LysoPE 16:3	Lipids	LPE	-	1	58253.4	33730.8	48734.5	75061.6	79367.6	72680.8	113100	108718	85024.3	53594.5	50915.4	53422.1	-	-
Zbdn001947	301.092	123.009	302.1	C13H18O8	[M-H]-	Isotachioside	Phenolic acids	Phenolic acids	31427-08-4	1	2.20534e+06	1.64432e+06	1.48854e+06	1.54071e+06	2.17127e+06	3.06964e+06	2.12965e+06	1.70753e+06	2.18043e+06	1.47006e+06	1.44444e+06	1.52845e+06	-	-
mws0367	277.217	277.217	278.225	C18H30O2	[M-H]-	α-Linolenic Acid*	Lipids	Free fatty acids	463-40-1	1	2.62194e+07	1.82938e+07	3.17908e+07	2.17267e+07	2.50953e+07	2.84408e+07	2.65901e+07	3.55341e+07	2.34328e+07	1.78506e+07	1.69143e+07	1.777e+07	C06427	ko00592,ko01040,ko01100,ko01110
Zbdp001892	268.103	136.061	267.09	C16H13NO3	[M+H]+	7-Methoxy-3-[1-(3-pyridyl)methylidene]-4-chromanone	Flavonoids	Other Flavonoids	-	1	2.37931e+06	2.32277e+06	1.99056e+06	1.48968e+06	1.61497e+06	1.3052e+06	2.20079e+06	1.9153e+06	1.5974e+06	1.7185e+06	1.62199e+06	1.69121e+06	-	-
Zmgn000447	184.98	78.9583	185.993	C3H7O7P	[M-H]-	3-Phospho-D-glyceric acid	Others	Saccharides	820-11-1	3	400539	259324	501536	533595	446520	553376	298642	422594	277012	243594	258677	252766	C00197	ko00010,ko00030,ko00260,ko00270,ko00561,ko00630,ko00710,ko01100,ko01110,ko01200,ko01230,ko01240
Lhmp122018	517.156	235.06	516.148	C22H28O14	[M+H]+	3-O-caffeoyl quininyl glucoside	Others	Others	-	2	36341	41026	48280.7	37848.5	21841.9	34876.2	60029.6	44893.3	58821.5	35446.5	37023.2	37600.9	-	-
pmb0855	496.34	184.073	495.332	C24H50NO7P	[M+H]+	LysoPC 16:0	Lipids	LPC	17364-16-8	1	4.57861e+06	5.14667e+06	4.35599e+06	5.01112e+06	4.33958e+06	4.89394e+06	6.15914e+06	6.81397e+06	5.99519e+06	5.2929e+06	5.40979e+06	5.09054e+06	-	-
Lmhp010757	506.324	365.305	505.317	C25H48NO7P	[M+H]+	LysoPE 20:2	Lipids	LPE	-	1	263220	328774	296429	276204	269423	250447	451164	526299	451909	306832	317091	326326	-	-
Rfmb091	295.228	195.139	296.235	C18H32O3	[M-H]-	9S-Hydroxy-10E,12Z-octadecadienoic acid*	Lipids	Free fatty acids	15514-85-9	2	363322	308206	421398	276694	243442	256846	377952	423442	296546	245687	246796	259584	C14767	ko00591
pme0460	291.086	139.036	290.079	C15H14O6	[M+H]+	Epicatechin	Flavonoids	Flavanols	490-46-0	3	214199	860768	232505	677505	41527.4	36374.1	8024.01	85005	32505	72672.6	77108.1	73749.4	C09727	ko00941,ko01100,ko01110
mws2104	193.072	59.0139	194.079	C7H14O6	[M-H]-	D-Pinitol	Others	Saccharides	10284-63-6	2	429997	567329	575779	678601	523068	480787	539955	583364	596757	449254	440311	422420	C03844	-
pme0490	124.039	78.0347	123.032	C6H5NO2	[M+H]+	Nicotinic acid (Vitamin B3)	Others	Vitamin	59-67-6	3	344844	233354	251038	252776	259486	423985	286854	328694	231345	242763	253506	238525	C00253	ko00760,ko00960,ko01100,ko01110,ko01240
Zmjp000966	268.106	136.062	267.097	C10H13N5O4	[M+H]+	Vidarabine	Nucleotides and derivatives	Nucleotides and derivatives	5536-17-4	1	2.15903e+06	2.29684e+06	1.79156e+06	1.55387e+06	1.63631e+06	1.36838e+06	2.15778e+06	1.9756e+06	1.71656e+06	1.63648e+06	1.57301e+06	1.67539e+06	-	-
Zmhp005139	565.12	317.072	564.111	C25H24O15	[M+H]+	Tamarixetin-3-O-(6''-malonyl)glucoside	Flavonoids	Flavonols	-	1	1.41134e+06	878202	2.59665e+06	573658	633526	1.32712e+06	9.48987e+06	5.70925e+06	6.67162e+06	2.96432e+06	2.7933e+06	2.93963e+06	-	-
mws2108	353.088	191.056	354.095	C16H18O9	[M-H]-	Cryptochlorogenic acid (4-O-Caffeoylquinic acid)	Phenolic acids	Phenolic acids	905-99-7	2	4.12322e+06	3.32202e+06	3.22291e+06	3.65426e+06	3.9185e+06	4.28613e+06	3.63539e+06	3.21944e+06	3.64825e+06	3.28702e+06	3.17272e+06	3.0836e+06	-	-
pme0230	268.104	136.062	267.097	C10H13N5O4	[M+H]+	Adenosine	Nucleotides and derivatives	Nucleotides and derivatives	58-61-7	1	2.38686e+06	2.42627e+06	1.88644e+06	1.42317e+06	1.70878e+06	1.37786e+06	2.18777e+06	1.98578e+06	1.57364e+06	1.70871e+06	1.69431e+06	1.60851e+06	C00212	ko00230,ko01100,ko01232,ko02010
pmp000593	595.166	287.055	594.159	C27H30O15	[M+H]+	Luteolin-7-O-rutinoside*	Flavonoids	Flavones	3563-98-2	1	28009825	15421300	25845910	18474995	34881420	24726085	27099990	17879185	12446560	12809490	12134310	12873315	-	-
pmb2791	309.207	209.054	310.214	C18H30O4	[M-H]-	9-Hydroperoxy-10E,12,15Z-octadecatrienoic acid	Lipids	Free fatty acids	111004-08-1	3	39795.2	38139.9	39306.1	52033.1	16992.9	25070.4	34532.8	30566.7	63001.7	15441.3	16482.7	15969	C16321	ko00592,ko01110
Zmtn001464	204.031	160.039	205.037	C10H7NO4	[M-H]-	4,8-Dihydroxyquinoline-2-carboxylic acid	Organic acids	Organic acids	59-00-7	3	407723	342434	313587	177435	364252	510151	884379	690179	714214	378288	401854	398914	C02470	ko00380
mws0473	131.035	87.0452	132.042	C5H8O4	[M-H]-	2-Methylsuccinic acid	Organic acids	Organic acids	498-21-5	3	6.17954e+06	4.01058e+06	3.20384e+06	4.19751e+06	4.96208e+06	4.72479e+06	2.41223e+06	2.61561e+06	3.16512e+06	3.45506e+06	3.25702e+06	3.27285e+06	-	-
Zmdn002353	451.126	289.073	452.132	C21H24O11	[M-H]-	Epicatechin-6-C-β-D-glucopyranoside	Flavonoids	Flavanols	-	3	33524.5	15879.1	27030.3	18549.7	26613.8	21621.7	31783	26655.6	30678.9	14936.7	15264.5	15936.8	-	-
Lmbp003208	385.116	223.063	384.106	C17H20O10	[M+H]+	Fraxidin-8-O-glucoside	Lignans and Coumarins	Coumarins	-	2	366048	410152	338095	383971	607505	418392	226884	143640	197141	260834	257505	244814	-	-
mws0061	463.088	300.029	464.096	C21H20O12	[M-H]-	Quercetin-3-O-galactoside (Hyperin)*	Flavonoids	Flavonols	482-36-0	1	4.59446e+07	1.4095e+07	1.894e+07	2.35246e+07	3.92561e+07	3.99481e+07	3.79904e+07	2.87027e+07	2.84121e+07	3.15262e+07	3.07295e+07	2.94895e+07	C10073	-
pme0120	118.086	101.06	117.079	C5H11NO2	[M+H]+	5-Aminovaleric acid	Organic acids	Organic acids	660-88-8	3	58054.2	71809.2	46284.1	37959.4	35283.2	47862.4	53273.5	88201.5	55703.2	71576	73166	68467.1	C00431	ko00310,ko00330,ko00470,ko01100
pmb0881	478.293	337.274	477.286	C23H44NO7P	[M+H]+	LysoPE 18:2	Lipids	LPE	-	2	189331	175511	186361	221054	210489	210628	257157	285482	285678	229700	219359	215223	-	-
Lmyn005812	675.36	397.136	676.367	C33H56O14	[M-H]-	Gingerglycolipid A	Lipids	Glycerol ester	145937-22-0	1	2.54243e+06	1.4901e+06	3.90695e+06	2.68629e+06	2.98986e+06	3.06759e+06	4.39588e+06	6.54921e+06	3.1981e+06	2.25063e+06	2.11339e+06	2.13828e+06	-	-
HJKP000649	136.071	91.0544	135.068	C8H9NO	[M+H]+	N-benzylformamide	Alkaloids	Alkaloids	6343-54-0	2	2.84992e+06	7.3591e+06	1.11436e+06	1.46947e+06	1.32901e+06	2.23071e+06	1.28824e+06	1.2954e+06	1.30696e+06	2.74651e+06	2.80474e+06	2.62277e+06	C15561	-
pme0534	195.051	75.0095	196.058	C6H12O7	[M-H]-	Gluconic acid	Others	Saccharides	526-95-4	1	1.02483e+06	814832	852429	796297	916262	794820	651535	689331	719178	748106	750546	794777	C00257	ko00030,ko01100,ko01110,ko01200
pmp001232	191.107	135.08	190.099	C12H14O2	[M+H]+	Neoligustilide	Others	Lactones	-	3	35229.7	19689.5	33505.1	25512.3	49048	38359	25380	32005	25733.8	28082.1	27492.1	26242.1	-	-
Zmzn003953	309.205	227.203	310.214	C18H30O4	[M-H]-	13(s)-hydroperoxy-(9z,11e,15z)-octadecatrienoic acid	Lipids	Free fatty acids	67597-26-6	1	335184	357943	501320	458088	302956	504712	410202	319345	346319	229773	236262	246059	C04785	ko00592,ko01100,ko01110
Lmtp004044	597.145	303.043	596.138	C26H28O16	[M+H]+	Quercetin-3-O-apiosyl(1→2)galactoside*	Flavonoids	Flavonols	-	3	295813	102921	94703.7	154783	181778	178868	179586	114963	140346	154056	148183	143794	-	-
pmb2260	480.308	184.073	479.301	C23H46NO7P	[M+H]+	LysoPC 15:1	Lipids	LPC	-	2	351508	352814	448534	333597	338052	360188	458060	671311	569129	412383	428446	399719	-	-
Lhcp102502	207.065	164.047	206.058	C11H10O4	[M+H]+	Eugenin	Others	Others	480-34-2	2	11286.8	14975.5	9465.36	20884.1	16477.9	23566.2	11199.4	9601.74	12268.4	11857.2	12240.4	12713.7	C20210	-
pmb0782	86.0964	69.0698	85.0891	C5H11N	[M+H]+	Piperidine	Alkaloids	Piperidine alkaloids	110-89-4	3	4.52694e+06	1.12563e+07	1.38508e+06	1.91407e+06	1.95007e+06	3.02696e+06	1.94279e+06	2.23096e+06	1.83967e+06	3.73884e+06	4.00743e+06	3.91668e+06	C01746	ko00960
pmn001352	393.119	231.1	394.126	C19H22O9	[M-H]-	6-Hydroxyrumicin-8-O-D-glucoside	Quinones	Anthraquinone	-	1	1.42146e+06	1.21086e+07	4.90917e+06	249371	212548	434119	1.30958e+07	6.5624e+06	1.54853e+06	3.04837e+06	3.26673e+06	3.19675e+06	-	-
pmb2640	199.17	199.17	200.178	C12H24O2	[M-H]-	Dodecanoic acid (Lauric acid)	Lipids	Free fatty acids	143-07-7	3	671911	529779	732827	404265	400755	530450	1.2731e+06	1.32002e+06	956217	579736	594919	554727	C02679	ko00061,ko01100,ko01110
MWS2442	259.022	96.9688	260.03	C6H13O9P	[M-H]-	D-Fructose 6-Phosphate	Others	Saccharides	643-13-0	1	7.23911e+06	7.12934e+06	6.50768e+06	9.4005e+06	9.76388e+06	1.08209e+07	6.76884e+06	7.74718e+06	6.52017e+06	6.56578e+06	7.04562e+06	6.81324e+06	C00085	ko00052,ko00500,ko00710,ko01100,ko01110,ko01200
mws2368	137.061	119.05	138.068	C8H10O2	[M-H]-	Tyrosol; 4-Hydroxyphenylethanol	Phenolic acids	Phenolic acids	501-94-0	3	45018.6	42949.7	70905.4	37080.5	35509.9	55880.8	37235.3	46338.4	60030.4	31536.1	31785.4	29757.2	C06044	ko00350,ko01100
Lmhp009526	515.322	261.221	514.314	C27H46O9	[M+H]+	2-α-Linolenoyl-glycerol-1-O-glucoside*	Lipids	Glycerol ester	-	1	40808.1	26639.9	57554.9	45354.5	44727.5	58669.6	56309.5	81433.7	60223	31574.3	32445	30215	-	-
mws5037	203.139	86.1001	202.132	C9H18N2O3	[M+H]+	L-Alanyl-L-leucine	Amino acids and derivatives	Amino acids and derivatives	3303-34-2	3	457970	265533	133538	317264	371707	305701	383572	380353	494269	305074	283975	293885	-	-
Wafn002319	515.14	323.077	516.148	C22H28O14	[M-H]-	4-O-(3'-O-alpha-D-Glucopyranosyl)caffeoylquinic acid	Phenolic acids	Phenolic acids	1401352-63-3	1	1.02443e+06	663929	1.14672e+06	550582	942209	1.38261e+06	1.15425e+06	1.12657e+06	1.20332e+06	847192	865984	908553	-	-
mws0250	182.081	136.076	181.074	C9H11NO3	[M+H]+	L-Tyrosine	Amino acids and derivatives	Amino acids and derivatives	60-18-4	1	1.35994e+06	4.04785e+06	609292	944071	713319	1.15127e+06	590509	738727	613762	1.32308e+06	1.305e+06	1.2353e+06	C00082	ko00130,ko00261,ko00350,ko00360,ko00400,ko00460,ko00730,ko00940,ko00950,ko00965,ko00966,ko00970,ko00999,ko01100,ko01110,ko01210,ko01230,ko01240
mws0282	203.083	116.051	204.09	C11H12N2O2	[M-H]-	L-Tryptophan	Amino acids and derivatives	Amino acids and derivatives	73-22-3	1	2.2033e+07	4.69498e+07	7.8163e+06	1.77816e+07	1.6178e+07	2.25783e+07	9.42564e+06	1.35092e+07	9.87858e+06	1.64422e+07	1.73646e+07	1.62363e+07	C00078	ko00260,ko00380,ko00400,ko00901,ko00966,ko00970,ko00996,ko01100,ko01110,ko01210,ko01230,ko01240
Zbdn002066	301.092	123.009	302.1	C13H18O8	[M-H]-	Tachioside	Phenolic acids	Phenolic acids	109194-60-7	1	2.36818e+06	1.58138e+06	1.32934e+06	1.50168e+06	2.08043e+06	2.57612e+06	2.0966e+06	1.55536e+06	2.20914e+06	1.34129e+06	1.31367e+06	1.40887e+06	-	-
Zmgn000503	133.048	71.0136	134.058	C5H10O4	[M-H]-	2,3-Dihydroxy-3-Methylbutanoic Acid	Organic acids	Organic acids	1756-18-9	2	728605	775496	1.30613e+06	1.16084e+06	890492	798176	1.03148e+06	1.18963e+06	807775	759440	815680	797250	C04039	-
Hmhn003518	355.104	175.04	356.111	C16H20O9	[M-H]-	4-O-β-D-glucopyranosylferulic acid	Phenolic acids	Phenolic acids	-	2	923573	963201	650731	759848	823355	849837	9	987759	932326	716811	669823	678594	-	-
Hmcp002207	479.118	317.06	478.111	C22H22O12	[M+H]+	Isorhamnetin-7-O-glucoside (Brassicin)*	Flavonoids	Flavonols	6743-96-0	1	3.10132e+06	2.43927e+06	2.20597e+06	1.18876e+06	2.96789e+06	3.34113e+06	4.98047e+06	1.9597e+06	3.40786e+06	2.58273e+06	2.76194e+06	2.74427e+06	-	-
MWS5083	455.097	96.9685	456.105	C17H21N4O9P	[M-H]-	Flavin Single Nucleotide(FMN)	Nucleotides and derivatives	Nucleotides and derivatives	6184-17-4	2	850846	492140	693498	591991	619009	691524	526659	632534	556188	452941	486931	465438	C00061	ko00190,ko00740,ko01100,ko01110,ko01240
Lmhp009590	508.34	184.073	507.332	C25H50NO7P	[M+H]+	LysoPC 17:1	Lipids	LPC	-	1	120557	86948.5	149621	150577	129048	144196	146218	249892	182329	150620	148428	159064	-	-
pmd0147	548.371	184.073	547.364	C28H54NO7P	[M+H]+	LysoPC 20:2	Lipids	LPC	-	3	577276	533979	693631	533675	508248	562926	743169	988665	898273	682528	696343	647465	-	-
pmb2620	207.066	133.065	208.074	C11H12O4	[M-H]-	3,4-Dimethoxycinnamic acid	Phenolic acids	Phenolic acids	2316-26-9	3	72016.8	87382.6	66564.6	43010.5	51426.5	75262.8	36778.7	44758.8	49354.9	73173.8	78874.7	75892.5	-	-
mws0752	185.155	185.156	186.162	C11H22O2	[M-H]-	Undecylic Acid	Lipids	Free fatty acids	112-37-8	2	1.037e+06	987712	1.28415e+06	9	9	9	1.01592e+06	951200	1.00976e+06	719115	716729	765846	C17715	-
pmb0721	831.234	177.1	830.227	C39H42O20	[M+H]+	Tricin-7-O-(2''-feruloyl)glucoside-5-O-glucoside	Flavonoids	Flavones	-	3	22886	23559	1354.05	21602.4	15618.5	14815.5	8615.15	7782.93	12145.3	12118	13046.2	12791	-	-
mws0014	193.051	134.037	194.058	C10H10O4	[M-H]-	Ferulic acid	Phenolic acids	Phenolic acids	537-98-4	3	178024	379614	304605	415749	289937	251156	107968	119565	118084	216724	217713	203286	C01494	ko00940,ko01100,ko01110
mws0736	189.123	86.0964	188.116	C8H16N2O3	[M+H]+	N-Glycyl-L-leucine*	Amino acids and derivatives	Amino acids and derivatives	869-19-2	3	449360	413395	295092	293982	300928	295241	231374	225094	210258	253765	259325	273277	C02155	-
pmb0752	369.118	177.055	368.111	C17H20O9	[M+H]+	3-O-Feruloylquinic acid	Phenolic acids	Phenolic acids	1899-29-2	1	84220	63215.2	120360	91597.5	59793.8	95470.7	128672	98609.9	117979	77762.9	72700.8	77771.6	C02572	-
Lmgn000160	131.046	70.0297	132.054	C4H8N2O3	[M-H]-	3-Ureidopropionic Acid	Organic acids	Organic acids	462-88-4	3	234868	541907	70786.7	200947	82051.8	171001	129788	268744	133475	188382	183249	174400	C02642	ko00240,ko00410,ko00770,ko01100
Lmgn000224	145.014	57.0346	146.022	C5H6O5	[M-H]-	2-Methyl-3-oxosuccinic acid	Organic acids	Organic acids	-	3	69253	52388	88797.3	75448.1	85045.2	95283.5	124826	126675	91209.2	65326.4	66931.7	70466.1	C06030	ko00660
Lmhp008718	506.324	184.073	505.317	C25H48NO7P	[M+H]+	LysoPC 17:2	Lipids	LPC	-	1	336112	249242	288272	369336	442508	495504	408265	606365	432317	307733	331572	326533	-	-
pmp001264	274.274	256.265	273.267	C16H35NO2	[M+H]+	Hexadecylsphingosine	Lipids	Sphingolipids	-	3	7.00475e+06	5.60215e+06	7.88254e+06	6.03548e+06	5.59598e+06	6.44263e+06	6.83212e+06	5.3974e+06	6.18279e+06	5.12694e+06	5.47108e+06	5.507e+06	-	-
Lmgn001670	137.027	108.023	138.032	C7H6O3	[M-H]-	Salicylic acid	Phenolic acids	Phenolic acids	69-72-7	3	307139	228923	642813	259535	289297	428892	293979	378800	340476	252619	272982	260319	C00805	ko00996,ko01100,ko01110,ko04075
Lmhp008337	426.262	285.242	425.254	C19H40NO7P	[M+H]+	LysoPE 14:0(2n isomer)	Lipids	LPE	-	1	11837.9	15927.7	11031.4	10429.5	11317.1	10711.5	11979.7	17559.3	12463.3	12143.6	12968.3	13044.6	-	-
mws0289	480.308	339.289	479.301	C23H46NO7P	[M+H]+	LysoPE 18:1	Lipids	LPE	89576-29-4	3	944344	1.01566e+06	976803	796047	826188	816399	1.17417e+06	1.58199e+06	1.34648e+06	950009	1.02514e+06	1.00613e+06	-	-
pme0040	136.062	119.035	135.054	C5H5N5	[M+H]+	Adenine	Nucleotides and derivatives	Nucleotides and derivatives	73-24-5	1	2.72281e+06	2.24903e+06	1.60508e+06	1.71709e+06	1.93166e+06	2.43488e+06	1.29967e+06	1.46249e+06	1.60738e+06	1.62797e+06	1.7622e+06	1.69041e+06	C00147	ko00230,ko00908,ko01100,ko01110,ko01232
pme0181	170.092	124.088	169.085	C7H11N3O2	[M+H]+	3-Methyl-L-Histidine	Amino acids and derivatives	Amino acids and derivatives	368-16-1	3	80074.5	80945.1	82403.1	84482.7	79941.4	83744.5	83891.5	84671.1	95854.6	65783.4	69017	71227.6	C01152	ko00340,ko01100
mws0748	353.088	191.055	354.095	C16H18O9	[M-H]-	1-Caffeoylquinic acid	Phenolic acids	Phenolic acids	1241-87-8	1	4.8724e+07	5.38723e+07	4.93991e+07	4.46806e+07	3.96306e+07	5.33087e+07	5.39115e+07	5.25076e+07	6.14136e+07	4.83105e+07	4.94114e+07	4.5697e+07	-	-
Zmbp002538	205.097	146.061	204.09	C11H12N2O2	[M+H]+	1-Methoxy-indole-3-acetamide	Alkaloids	Plumerane	-	1	1.93426e+06	4.9711e+06	623701	1.52849e+06	1.19051e+06	2.18124e+06	787319	1.1389e+06	745761	1.56528e+06	1.68735e+06	1.66774e+06	-	-
Hmcp009963	180.137	123.07	180.138	C11H18NO+	[M]+	Candicine	Alkaloids	Phenolamine	6656-13-9	1	565704	390920	940779	351411	344930	491496	496043	384005	617159	429952	445097	465672	C10575	-
mws0281	191.02	111.009	192.027	C6H8O7	[M-H]-	Citric Acid	Organic acids	Organic acids	77-92-9	2	1.48517e+07	1.12604e+07	9.29656e+06	7.54513e+06	6.84054e+06	1.09147e+07	7.86873e+06	7.6794e+06	9.70492e+06	9.76783e+06	9.36932e+06	1.0154e+07	C00158	ko00020,ko00250,ko00630,ko01100,ko01110,ko01200,ko01210,ko01230,ko01240
Lmqn008288	299.259	299.256	300.266	C18H36O3	[M-H]-	3-Hydroxyoctadecanoic Acid	Lipids	Free fatty acids	45261-96-9	2	471655	290091	506766	426548	381080	373543	337120	390574	414252	300503	291500	277262	-	-
pme0278	191.103	128.071	190.095	C7H14N2O4	[M+H]+	2,6-Diaminooimelic acid	Organic acids	Organic acids	583-93-7	3	60625.3	69003.7	44290.7	65910.6	55417.8	66884.2	47382.4	68084.6	47616.9	58498.1	58326.3	62620	C00666	ko00300,ko00470,ko01100,ko01110,ko01230
mws0256	118.086	72.0808	117.079	C5H11NO2	[M+H]+	L-Valine	Amino acids and derivatives	Amino acids and derivatives	72-18-4	3	5.7105e+06	1.6256e+07	2.10255e+06	2.61115e+06	2.14114e+06	3.5842e+06	2.05625e+06	3.05167e+06	2.36985e+06	4.57675e+06	4.89269e+06	4.93367e+06	C00183	ko00280,ko00290,ko00311,ko00460,ko00770,ko00966,ko00970,ko01100,ko01110,ko01210,ko01230,ko01240,ko02010
MWS1771	196.097	91.0546	195.089	C10H13NO3	[M+H]+	L-Tyrosine methyl ester	Amino acids and derivatives	Amino acids and derivatives	1080-06-4	2	223418	210237	108865	144102	177807	189971	197923	170070	197122	159151	168685	156100	C03404	-
mws0091	463.088	300.028	464.096	C21H20O12	[M-H]-	Quercetin-3-O-glucoside (Isoquercitrin)*	Flavonoids	Flavonols	482-35-9	1	3.82289e+07	1.17858e+07	1.20291e+07	1.89181e+07	2.8881e+07	3.40458e+07	2.63902e+07	2.00093e+07	2.19029e+07	2.16414e+07	2.34416e+07	2.2924e+07	C05623	ko00944,ko01100,ko01110
pmb3101	175.061	115.044	176.069	C7H12O5	[M-H]-	2-Isopropylmalic Acid	Organic acids	Organic acids	49601-06-1	2	653635	378517	376670	416926	394452	597226	277355	273726	353634	355470	347455	375970	C02504	ko00290,ko00620,ko01100,ko01110,ko01210,ko01230
Hmcn001884	463.089	301.03	464.096	C21H20O12	[M-H]-	6-Hydroxyluteolin 5-glucoside	Flavonoids	Flavones	-	2	2.36935e+07	6.54358e+06	8.23095e+06	1.05172e+07	2.05566e+07	2.32178e+07	1.53629e+07	1.27678e+07	1.50883e+07	1.27254e+07	1.34343e+07	1.37973e+07	-	-
Lsjp211240	123.052	80.0504	122.048	C6H6N2O	[M+H]+	Nicotinamide	Others	Vitamin	98-92-0	1	1.49742e+06	1.32909e+06	896171	1.13081e+06	1.09839e+06	1.4991e+06	1.60973e+06	1.40423e+06	1.50746e+06	1.41088e+06	1.42525e+06	1.52205e+06	C00153	ko00760,ko01100,ko01240
Lmmn001643	163.04	119.046	164.047	C9H8O3	[M-H]-	2-Hydroxycinnamic acid*	Phenolic acids	Phenolic acids	583-17-5	2	920000	1.02495e+06	1.6424e+06	1.13166e+06	1.20494e+06	1.37758e+06	921497	799726	895543	990818	933471	1.0136e+06	C01772	ko00360,ko00999,ko01100,ko01110
pme1109	152.057	135.03	151.049	C5H5N5O	[M+H]+	Guanine	Nucleotides and derivatives	Nucleotides and derivatives	73-40-5	2	132557	141233	231575	110294	95981.1	158927	154690	225983	122270	133539	135447	144526	C00242	ko00230,ko01100,ko01232
pmb2221	318.3	60.0444	317.293	C18H39NO3	[M+H]+	4-Hydroxysphinganine	Lipids	Sphingolipids	554-62-1	1	3.79945e+06	4.37382e+06	3.90165e+06	5.47614e+06	5.8124e+06	3.67686e+06	2.46818e+06	2.64029e+06	2.27199e+06	4.33866e+06	3.99029e+06	4.11089e+06	C12144	ko00600,ko01100
pmb0874	478.293	337.274	477.286	C23H44NO7P	[M+H]+	LysoPE 18:2(2n isomer)	Lipids	LPE	-	2	798933	651162	693014	1.01465e+06	1.00017e+06	983300	1.28379e+06	1.45245e+06	1.12185e+06	768480	818991	834819	-	-
Lmmn005092	955.461	955.461	956.462	C47H72O20	[M-H]-	Medicagenic acid-3-O-glucuronide-28-O-rhamnosyl(1,2)-arabinoside	Terpenoids	Triterpene Saponin	-	1	619508	446160	88371.4	361601	437061	608251	348571	352915	317471	428588	413449	393232	-	-
Lmmn002179	313.093	107.05	314.1	C14H18O8	[M-H]-	Methyl salicylate-2-O-glucoside	Phenolic acids	Phenolic acids	10019-60-0	2	260329	204405	223195	164225	179947	273097	279438	210269	248521	176459	170059	185281	-	-
mws0906	341.124	179.071	342.132	C16H22O8	[M-H]-	Coniferin	Phenolic acids	Phenolic acids	531-29-3	2	525094	990276	758733	815660	961963	1.72779e+06	1.21803e+06	1.64827e+06	837904	1.0049e+06	1.00508e+06	931732	C00761	ko00940,ko01110
mws1038	277.123	146.081	278.13	C11H22N2O4S	[M-H]-	Pantetheine	Alkaloids	Alkaloids	496-65-1	1	599077	328631	568267	405768	581740	640972	654125	620484	608648	225939	224355	242402	C00831	ko00332,ko00770,ko01100,ko01110
mws0126	524.371	184.073	523.364	C26H54NO7P	[M+H]+	LysoPC 18:0	Lipids	LPC	19420-57-6	1	2.28397e+06	2.40286e+06	2.1269e+06	2.38074e+06	2.28766e+06	2.13115e+06	3.12979e+06	3.54712e+06	2.80694e+06	2.62032e+06	2.85824e+06	2.7282e+06	-	-
Lmhp008833	494.324	184.073	493.317	C24H48NO7P	[M+H]+	LysoPC 16:1(2n isomer)	Lipids	LPC	-	1	480117	373929	681073	529673	879828	792148	793287	787903	1.32786e+06	477402	520039	492099	-	-
MWSCX014	193.049	133.025	192.042	C10H8O4	[M+H]+	Scopoletin (7-Hydroxy-6-methoxycoumarin)	Lignans and Coumarins	Coumarins	92-61-5	1	3.75192e+06	3.3262e+06	16133810	19181415	13985565	6.07061e+06	12557270	5.53248e+06	3.8088e+06	4.86147e+06	5.23083e+06	5.26623e+06	C01752	ko00999,ko01110
mws1179	433.114	271.068	434.121	C21H22O10	[M-H]-	Naringenin-7-O-glucoside (Prunin)	Flavonoids	Flavanones	529-55-5	3	223431	22412.5	175067	73698.4	176566	255012	396204	552474	150193	204524	188945	203516	C09099	ko00941
pmp000254	237.112	149.058	236.105	C13H16O4	[M+H]+	Z-6-Hydroxy-7-methoxydihydroligustilide	Others	Lactones	-	3	62659.1	70093.9	55070.7	57576.8	80382.9	57442.6	119829	65524.3	76958.4	63544.3	59430	64637.3	-	-
mws0668	283.068	151.026	284.076	C10H12N4O6	[M-H]-	Xanthosine	Nucleotides and derivatives	Nucleotides and derivatives	146-80-5	1	2.40319e+06	2.72132e+06	2.18519e+06	3.3079e+06	3.5221e+06	4.65369e+06	1.81896e+06	2.02478e+06	1.96774e+06	1.93565e+06	2.06477e+06	2.10732e+06	C01762	ko00230,ko00232,ko01100,ko01110,ko01232,ko02010
Lmhn001386	299.04	167.03	300.048	C12H12O9	[M-H]-	Vnilloyltartaric acid	Phenolic acids	Phenolic acids	-	3	56265.4	19629.7	18588	32445.9	40762.8	45182.6	18773.3	25782.5	30766.7	27258.4	26228.5	28636.1	-	-
Lmhp011388	353.269	261.221	352.261	C21H36O4	[M+H]+	2-α-Linolenoyl-glycerol*	Lipids	Glycerol ester	55268-58-1	1	94542	37642.6	58783.4	77328.4	91411.8	169415	83335.4	124091	63051.4	67220	62820.3	61919.9	-	-
MWSmce119	175.115	70.064	174.112	C6H14N4O2	[M+H]+	L-Arginine	Amino acids and derivatives	Amino acids and derivatives	74-79-3	1	1.10646e+07	1.6268e+07	3.9871e+06	6.65855e+06	7.14696e+06	1.6205e+07	4.01632e+06	6213702	4.3261e+06	8.1902e+06	8.46557e+06	8.93983e+06	C00062	ko00220,ko00261,ko00330,ko00470,ko00970,ko01100,ko01110,ko01230,ko02010
pma1303	492.308	184.073	491.301	C24H46NO7P	[M+H]+	LysoPC 16:2	Lipids	LPC	-	1	96956.2	94177	119147	96850.4	96355.7	117246	124215	159043	121581	104992	114747	110600	-	-
Lbhp011913	457.096	209.044	456.09	C19H20O13	[M+H]+	Malonyl fraxin	Lignans and Coumarins	Coumarins	-	1	2.28735e+06	1.61124e+06	2.8676e+06	2.21588e+06	1.98507e+06	3.05644e+06	5.2587e+06	6.73571e+06	4.1914e+06	3.07494e+06	2.83473e+06	2.86713e+06	-	-
pmn001518	331.067	169.014	332.074	C13H16O10	[M-H]-	1-O-Galloyl-β-D-glucose	Phenolic acids	Phenolic acids	58511-73-2	3	514659	406903	359433	445212	455365	654719	366911	372850	391615	317377	344199	342317	C01158	ko00999
mws0066	315.051	151.004	316.058	C16H12O7	[M-H]-	Isorhamnetin; 3'-Methoxy-3,4',5,7-Tetrahydroxyflavone	Flavonoids	Flavonols	480-19-3	1	76986	22409.2	53560.4	20531.2	36933.3	73695.3	46652.4	26044.8	38694.3	44989	41205	42492.2	C10084	-
Lmrn003000	165.056	103.056	166.063	C9H10O3	[M-H]-	2-Hydroxy-3-phenylpropanoic acid	Phenolic acids	Phenolic acids	7326-19-4	3	190830	168667	217634	142451	198695	280678	265163	202457	210072	158277	171172	171394	C05607	ko00360,ko00960,ko01100,ko01110
mws0567	146.092	87.0441	145.085	C5H11N3O2	[M+H]+	4-Guanidinobutyric acid	Organic acids	Organic acids	463-00-3	3	756356	464563	553237	431289	549197	675756	528337	503605	593649	556252	608161	576949	C01035	ko00330,ko01100
Lmmp003817	535.108	287.055	534.101	C24H22O14	[M+H]+	Kaempferol-3-O-(6''-malonyl)glucoside*	Flavonoids	Flavonols	-	2	846820	362896	638247	366749	454042	574832	978048	861840	1.03177e+06	579329	630372	623043	-	-
Wmhp000055	169.049	65.038	168.042	C8H8O4	[M+H]+	2,5-Dimethoxybenzoquinone	Quinones	Quinones	3117-03-1	2	1.41859e+06	1.24522e+06	1.00044e+06	969664	978616	1.97063e+06	1.17688e+06	989255	964984	1.04785e+06	1.10646e+06	1.14731e+06	-	-
pmn001511	285.098	123.045	286.105	C13H18O7	[M-H]-	3-Hydroxy-5-Methylphenol-1-O-Glucoside	Phenolic acids	Phenolic acids	-	3	315755	328325	321001	323999	259623	321833	400516	395680	378017	199514	204585	217774	-	-
pmb0883	482.324	341.305	481.317	C23H48NO7P	[M+H]+	LysoPE 18:0	Lipids	LPE	69747-55-3	3	236505	285336	270683	215555	225353	198631	344060	410803	286668	260564	277888	284867	-	-
pme0137	187.072	125.072	188.08	C7H12N2O4	[M-H]-	N-Acetyl-L-Glutamine	Amino acids and derivatives	Amino acids and derivatives	2490-97-3	3	40534.8	33036.3	39878.7	52397.1	30787.3	23224.8	17473.7	20662.4	48697.1	25208.5	23914.2	23025.1	-	-
pme0021	166.086	120.081	165.079	C9H11NO2	[M+H]+	L-Phenylalanine	Amino acids and derivatives	Amino acids and derivatives	63-91-2	1	1.34464e+07	2.17369e+07	9.43581e+06	1.30824e+07	1.17338e+07	1.43643e+07	9.50809e+06	8.3917e+06	1.03161e+07	1.14957e+07	1.25803e+07	1.2236e+07	C00079	ko00360,ko00400,ko00460,ko00470,ko00940,ko00960,ko00966,ko00970,ko00996,ko00999,ko01100,ko01110,ko01210,ko01230,ko02010
Zmyn000083	338.99	78.9582	339.996	C6H14O12P2	[M-H]-	D-Glucose 1,6-bisphosphate	Others	Saccharides	10139-18-1	3	38565.5	46795.4	46102.5	39480.3	36656.9	44440.6	27399.4	35523.2	35721.1	31564.6	29517.4	28944.4	C01231	ko00500,ko01100
pme0193	147.076	84.0444	146.069	C5H10N2O3	[M+H]+	L-Glutamine	Amino acids and derivatives	Amino acids and derivatives	56-85-9	3	886236	1.2671e+06	565590	438805	658470	822752	615579	438074	472198	642739	692886	700092	C00064	ko00220,ko00230,ko00240,ko00250,ko00470,ko00630,ko00750,ko00910,ko00970,ko01100,ko01230,ko01232,ko01240,ko02010
pme3017	104.071	58.0651	103.063	C4H9NO2	[M+H]+	2-Aminoisobutyric acid	Organic acids	Organic acids	62-57-7	2	2.43673e+06	2.38346e+06	3244163	2.08128e+06	2.41714e+06	3.32009e+06	2.10582e+06	2.55824e+06	2.36109e+06	2.57768e+06	2.35801e+06	2.42168e+06	C03665	-
pmn001419	325.093	163.04	326.1	C15H18O8	[M-H]-	1-O-p-Coumaroyl-β-D-glucose*	Phenolic acids	Phenolic acids	7139-64-2	1	1.79708e+06	2.38156e+06	3.86473e+06	2.69391e+06	2.77173e+06	2.69923e+06	3.84568e+06	3.51695e+06	3.35637e+06	2.26583e+06	2.18925e+06	2.06619e+06	C16827	-
pme2828	140.034	98.9637	139.027	C6H5NO3	[M+H]+	4-Nitrophenol	Phenolic acids	Phenolic acids	100-02-7	3	1.92461e+07	1.79358e+07	1.54534e+07	1.16817e+07	1.13849e+07	1.77025e+07	3.72202e+07	1.04615e+07	1.49332e+07	1.83642e+07	1.92526e+07	17544634	C00870	-
Zmhn002422	355.103	193.052	356.111	C16H20O9	[M-H]-	1-O-Feruloyl-β-D-glucose	Phenolic acids	Phenolic acids	7196-71-6	2	30375191	1.91791e+07	1.90774e+07	1.14585e+07	1.59625e+07	1.44709e+07	2.29557e+07	2.46528e+07	2.23865e+07	1.35409e+07	1.27275e+07	1.23708e+07	C17759	-
Cmyn001328	339.069	177.018	340.079	C15H16O9	[M-H]-	Daphnin	Lignans and Coumarins	Coumarins	486-55-5	1	4.90012e+06	3.42702e+06	7.65628e+06	5.83633e+06	6.27123e+06	7.31062e+06	6.70676e+06	5.80105e+06	5.7954e+06	4.23114e+06	4.53596e+06	4.15375e+06	C01421	-
MA10107783	207.03	119.053	208.037	C10H8O5	[M-H]-	3-[(1-Carboxyvinyl)oxy]benzoic acid	Phenolic acids	Phenolic acids	16929-37-6	2	138204	106507	135080	112227	118537	174535	181248	166751	179463	98537.2	102679	108215	C20772	ko00130,ko01100,ko01110,ko01240
pmb0964	366.177	204.124	365.17	C16H23N5O5	[M+H]+	Isopentenyladenine-7-N-glucoside	Nucleotides and derivatives	Nucleotides and derivatives	-	3	230618	287498	383998	413493	276221	325720	436740	413299	363586	322177	347826	351678	-	-
Zmdp000972	136.042	91.0537	135.035	C4H9NO2S	[M+H]+	S-Methyl-L-cysteine	Amino acids and derivatives	Amino acids and derivatives	1187-84-4	2	2.849e+06	7.02751e+06	991380	1.70389e+06	1.40228e+06	2.17289e+06	1.17393e+06	1.26448e+06	1.12168e+06	2.70051e+06	2.69717e+06	2.48287e+06	C22040	ko02010
mws0609	344.04	150.043	345.047	C10H12N5O7P	[M-H]-	Guanosine 3',5'-cyclic monophosphate	Nucleotides and derivatives	Nucleotides and derivatives	7665-99-8	3	466231	568296	334956	403976	74326.9	301818	266782	299983	240859	240552	261652	241996	C00942	ko00230,ko01100
Lmbn013410	205.16	189.127	206.167	C14H22O	[M-H]-	2,4-Di-Tert-Butylphenol*	Phenolic acids	Phenolic acids	96-76-4	1	204252	205443	305140	236353	175882	203532	226009	222188	197051	173950	175034	160525	-	-
pmb2922	565.048	323.029	566.055	C15H24N2O17P2	[M-H]-	Uridine 5'-diphospho-D-glucose	Nucleotides and derivatives	Nucleotides and derivatives	133-89-1	1	2.2366e+06	1.17597e+06	3.46538e+06	4.59207e+06	4.03206e+06	3.25796e+06	2.05064e+06	3.00577e+06	1.73842e+06	1.97467e+06	1.88064e+06	2.06937e+06	C00029	ko00040,ko00052,ko00053,ko00500,ko00520,ko00524,ko00561,ko00908,ko01100,ko01110,ko01240,ko01250
Latp011219	149.096	121.064	148.088	C10H12O	[M+H]+	3,5-Dimethyl-2,3-dihydrobenzofuran	Others	Others	-	2	8.48539e+06	7.48613e+06	9.38375e+06	4.86961e+06	6.1128e+06	6.35258e+06	6.96122e+06	6.96842e+06	6.86659e+06	6.1968e+06	6.64629e+06	6.79897e+06	-	-
pmb0801	346.113	184.06	345.106	C14H19NO9	[M+H]+	4-Pyridoxic acid-O-glucoside	Others	Vitamin	-	3	39153.9	29158.6	43141.3	30832.3	29399.7	32986.9	58213	44173.6	56816.3	37676.4	34592.1	37589.1	-	-
Lmhp010190	522.355	184.073	521.348	C26H52NO7P	[M+H]+	LysoPC 18:1(2n isomer)	Lipids	LPC	-	1	1.28521e+07	9.99329e+06	1.25525e+07	1.58578e+07	1.56675e+07	1.75287e+07	1.64419e+07	2.76226e+07	1.83798e+07	1.23053e+07	1.33478e+07	1.22887e+07	-	-
Rfmb320	144.102	84.0813	143.095	C7H13NO2	[M+H]+	1-Methylpiperidine-2-carboxylic acid	Organic acids	Organic acids	7730-87-2	3	202085	141043	57487.5	71124.7	85783.8	145039	87203.1	63240.1	152639	113850	124364	123414	-	-
Rfmb318	144.102	84.0813	144.102	C7H14NO2+	[M]+	D-Proline betaine	Amino acids and derivatives	Amino acids and derivatives	1195-94-4	3	202085	141043	57487.5	71124.7	85783.8	145039	87203.1	63240.1	152639	113850	124364	123414	C21514	-
Lmln010063	205.158	189.129	206.167	C14H22O	[M-H]-	2,6-Di-tert-butylphenol*	Phenolic acids	Phenolic acids	128-39-2	1	252176	224788	358963	248486	216076	234852	269847	243702	231524	195465	213273	197465	-	-
mws0001	133.061	74.0237	132.054	C4H8N2O3	[M+H]+	L-Asparagine	Amino acids and derivatives	Amino acids and derivatives	70-47-3	2	7.34536e+06	1.44092e+07	1.58484e+06	6.6085e+06	2.63973e+06	5.86784e+06	2.94196e+06	8.35658e+06	4.59484e+06	5.88949e+06	6.48701e+06	6.21881e+06	C00152	ko00250,ko00460,ko00970,ko01100,ko01110,ko01230
Lmcp002302	312.13	180.088	311.123	C12H17N5O5	[M+H]+	N6-(2-Hydroxyethyl)adenosine	Nucleotides and derivatives	Nucleotides and derivatives	4338-48-1	2	279561	315989	322339	358779	341775	395662	184526	198780	118701	240931	265397	256439	-	-
pmf0297	297.316	183.211	298.324	C20H42O	[M-H]-	1-Eicosanol	Lipids	Free fatty acids	629-96-9	3	95399.8	120973	95181.9	99314.5	76599.1	91864.9	176329	98854.6	102897	79802.3	76628	84401.9	-	-
MWSmce412	193.121	91.0582	192.115	C12H16O2	[M+H]+	Senkyunolide A	Others	Lactones	63038-10-8	2	305617	244824	372249	158875	197916	281385	251339	222048	276119	223805	244651	226058	C17853	-
Wafn005994	447.225	315.183	448.231	C21H36O10	[M-H]-	Geranyl 6-O-xylopyranosyl-glucopyranoside	Others	Others	124044-06-0	1	1.67531e+06	1.85864e+06	1.6334e+06	2.35222e+06	1.89917e+06	2.09426e+06	1.40487e+06	1.26568e+06	1.14255e+06	1.22046e+06	1.19811e+06	1.11011e+06	-	-
Zalp003512	369.117	177.055	368.111	C17H20O9	[M+H]+	methyl 5-caffeoylquinate	Phenolic acids	Phenolic acids	-	2	1.52839e+06	1.44338e+06	1.53321e+06	984556	1.59044e+06	1.68787e+06	1.79859e+06	9	2.05662e+06	1.22568e+06	1.18614e+06	1.11074e+06	-	-
pme1383	170.081	134.06	169.074	C8H11NO3	[M+H]+	Pyridoxine	Others	Vitamin	65-23-6	2	2.20188e+06	2.28317e+06	2.22345e+06	3.59447e+06	3.30008e+06	2.5946e+06	989304	754627	782985	1.75401e+06	1.874e+06	1.93537e+06	C00314	ko00750,ko01100,ko01240
mws0675	335.064	123.055	334.057	C11H15N2O8P	[M+H]+	β-Nicotinamide mononucleotide	Nucleotides and derivatives	Nucleotides and derivatives	1094-61-7	3	35068.1	19392.1	127069	45539.3	48109.1	85839.2	125254	183118	157051	102743	113410	107121	C00455	ko00760,ko01100
Lmbn000198	133.014	71.0139	134.022	C4H6O5	[M-H]-	3-Dehydro-L-Threonic Acid	Others	Saccharides	-	1	3.91294e+06	4.03792e+06	4.35599e+06	3.72901e+06	3.44166e+06	3.77105e+06	4.26406e+06	4.23671e+06	4.38671e+06	3.35785e+06	3.56349e+06	3.70946e+06	C03064	ko00053,ko01100
mws0972	131.071	85.0659	132.079	C6H12O3	[M-H]-	6-Hydroxyhexanoic acid	Organic acids	Organic acids	1191-25-9	3	78057.5	65171.3	83122	51986.2	9	46802.6	41551.8	46654.8	62926.9	33146.2	33140.6	36101.7	C06103	-
pme2617	166.053	102.055	165.046	C5H11NO3S	[M+H]+	L-Methionine Sulfoxide	Amino acids and derivatives	Amino acids and derivatives	3226-65-1	3	3.15834e+06	3.52205e+06	3.27335e+06	2.90712e+06	2.82131e+06	3.29924e+06	3.92979e+06	3.08736e+06	3.24316e+06	2.92732e+06	3.20303e+06	2.9537e+06	C02989	ko00270,ko01100
pmp000587	535.108	287.05	534.101	C24H22O14	[M+H]+	Luteolin-7-O-(6''-malonyl)glucoside	Flavonoids	Flavones	-	2	714358	285239	541081	310317	392934	618653	1360005	718657	1512505	451097	473995	498886	C10103	-
pmp001198	132.102	57.0335	131.095	C6H13NO2	[M+H]+	6-Deoxyfagomine	Alkaloids	Piperidine alkaloids	197449-09-5	1	6.2515e+06	1.48079e+07	2.00672e+06	2.64794e+06	2.66383e+06	4.28112e+06	2.92586e+06	3.19411e+06	2.44671e+06	5.10665e+06	5.51864e+06	5.62421e+06	-	-
pmb3074	337.093	191.056	338.1	C16H18O8	[M-H]-	5-O-p-Coumaroylquinic acid*	Phenolic acids	Phenolic acids	1899-30-5	2	449849	372077	703899	528395	593075	539499	808682	635746	848343	408151	395966	436682	C12208	ko00940,ko00941,ko00945,ko01110
pme3174	324.059	112.05	323.052	C9H14N3O8P	[M+H]+	Cytidine 5'-monophosphate(Cytidylic acid)	Nucleotides and derivatives	Nucleotides and derivatives	63-37-6	3	51066.4	39579.4	42667.2	59784.5	62693.3	81809.4	21648.6	28844.4	45625	46869.2	47234.6	43044.1	C00055	ko00240,ko01100,ko01232
MWS1882	132.03	88.0403	133.037	C4H7NO4	[M-H]-	Iminodiacetic acid	Organic acids	Organic acids	142-73-4	2	401435	341547	238106	228775	210113	279613	215904	297311	287336	239394	216227	227167	C19911	-
pme2074	322.202	130.05	323.21	C18H29NO4	[M-H]-	Jasmonoyl-L-Isoleucine	Amino acids and derivatives	Amino acids and derivatives	120330-93-0	3	4.62786e+06	4.34996e+06	5.6408e+06	6.63203e+06	6.01087e+06	5.24074e+06	2.57525e+06	2.00554e+06	1.72448e+06	3.61543e+06	3.26385e+06	3.45898e+06	C18699	ko04075
mws0437	151.061	59.0139	152.069	C5H12O5	[M-H]-	D-Arabitol	Others	Saccharides	488-82-4	3	103763	60178.8	82721	46234	46644.7	68779.1	56291.4	53931.8	63800.5	53511.2	59152.3	57519.2	C01904	ko00040,ko01100
mws1195	179.07	147.044	178.063	C10H10O3	[M+H]+	p-Coumaric acid methyl ester	Phenolic acids	Phenolic acids	3943-97-3	3	30505	41840.3	40175.7	46098.5	63089.6	40719.2	21915.7	43649.5	25345.8	28688.4	31324.2	31492	-	-
Lmhp011549	550.387	184.073	549.379	C28H56NO7P	[M+H]+	LysoPC 20:1	Lipids	LPC	-	1	618510	515262	684236	894822	809227	816082	961354	1.33197e+06	942260	644876	714916	686378	-	-
Ymjm000152	271.081	108.021	272.09	C12H16O7	[M-H]-	p-Hydroxypheny-β-D-allopyranoside	Phenolic acids	Phenolic acids	-	1	301136	288921	343414	228192	290335	367960	274070	235793	283278	214781	237255	232408	-	-
pmp001284	331.284	313.273	330.277	C19H38O4	[M+H]+	Monopalmitin	Lipids	Glycerol ester	542-44-9	1	593808	563950	567551	522305	487037	472105	561828	514627	557834	426848	385925	416577	-	-
Hamp011640	256.264	102.091	255.256	C16H33NO	[M+H]+	palmitic amide	Others	Others	-	2	507461	773676	526673	602369	480042	280436	765668	493833	421726	362195	399243	394395	-	-
Qagp003587	219.149	131.049	218.142	C13H18N2O	[M+H]+	N-Monocinnamoylputrescine	Alkaloids	Phenolamine	-	2	568689	880807	1572505	858485	3034135	1420005	572999	559961	320407	503902	530407	559506	-	-
Zmzn000113	146.047	102.056	147.053	C5H9NO4	[M-H]-	L-threo-3-Methylaspartate	Amino acids and derivatives	Amino acids and derivatives	6061-13-8	3	375591	277745	219412	221035	204326	301762	202028	247238	268727	215820	234596	213338	C03618	ko00630,ko00660,ko01100,ko01200
pme0243	131.035	87.0452	132.042	C5H8O4	[M-H]-	Glutaric acid	Organic acids	Organic acids	110-94-1	3	533675	782777	1.24414e+06	844448	710485	620997	853283	718583	361549	657074	715762	724807	C00489	ko00071,ko00310,ko01100
Lmmn003398	489.107	285.04	490.111	C23H22O12	[M-H]-	Kaempferol-3-O-(6''-O-acetyl)glucoside	Flavonoids	Flavonols	-	3	328741	155434	187418	118986	218132	201859	347018	204239	261338	141225	156916	149498	-	-
MWSmce585	104.071	59.0145	103.063	C4H9NO2	[M+H]+	Methyl 3-aminopropanoate	Amino acids and derivatives	Amino acids and derivatives	4138-35-6	2	2.54027e+06	2.70866e+06	3.60496e+06	2.47838e+06	2.81686e+06	3.9511e+06	2.54683e+06	3.12834e+06	2.43026e+06	3.07788e+06	2.76992e+06	2.94757e+06	-	-
MWS0722	193.097	70.9567	192.09	C10H12N2O2	[M+H]+	Cotinine N-Oxide	Alkaloids	Pyridine alkaloids	36508-80-2	2	109178	129334	77074.7	132275	124026	105343	103817	128412	150684	110723	122670	114297	-	-
mws4175	175.025	85.0288	176.032	C6H8O6	[M-H]-	D-Glucurono-6,3-lactone	Others	Saccharides	32449-92-6	3	185335	127685	119076	119708	130176	165117	98248.1	124632	137052	110867	100316	109170	C02670	ko00053,ko01100
Zmyn000453	191.02	111.009	192.027	C6H8O7	[M-H]-	Isocitric Acid	Organic acids	Organic acids	320-77-4	2	2.5268e+07	1.93366e+07	8.86666e+06	2.21558e+07	2.18795e+07	2.50654e+07	1.94382e+07	1.91057e+07	1.479e+07	1.71263e+07	1.54003e+07	1.63608e+07	C00311	ko00020,ko00630,ko01100,ko01110,ko01200,ko01210,ko01230,ko01240
Lmhp009769	466.293	325.274	465.286	C22H44NO7P	[M+H]+	LysoPE 17:1	Lipids	LPE	-	3	36844.3	27506.5	30218.7	21264.4	24672.8	37373	40391.6	48455.2	42229	36491.5	37630.3	33897.9	-	-
pmb1587	207.138	165.091	206.131	C13H18O2	[M+H]+	4-Hydroxy-3,5-diisopropylbenzaldehyde	Phenolic acids	Phenolic acids	10537-86-7	3	22244.4	19745.3	27340.4	11993.7	3348.83	16623.1	15573.3	15825.3	16695.6	17183.4	18953.6	18783.6	-	-
mws0213	151.061	59.0139	152.069	C5H12O5	[M-H]-	Ribitol	Others	Saccharides	488-81-3	3	73125.7	79525.7	91917.5	51952.9	58642.3	61436.5	69989.9	65723.1	84239	63364.8	56952.2	60693.3	C00474	ko00040,ko00740,ko01100
pme0513	151.061	59.0139	152.069	C5H12O5	[M-H]-	Xylitol	Others	Saccharides	87-99-0	3	73125.7	79525.7	91917.5	51952.9	58642.3	61436.5	69989.9	65723.1	84239	63364.8	56952.2	60693.3	C00379	ko00040,ko01100,ko02010
mws0227	132.102	86.0964	131.095	C6H13NO2	[M+H]+	L-Leucine*	Amino acids and derivatives	Amino acids and derivatives	61-90-5	1	1.70673e+06	4.12128e+06	584360	749178	906278	1.2274e+06	767589	1.16898e+06	693830	1.54799e+06	1.58159e+06	1.42674e+06	C00123	ko00280,ko00290,ko00966,ko00970,ko01100,ko01110,ko01210,ko01230,ko02010
pmb2871	315.072	153.019	316.079	C13H16O9	[M-H]-	1-O-Gentisoyl-β-D-glucoside	Phenolic acids	Phenolic acids	23445-11-6	1	3.74459e+06	2.93459e+06	4.47282e+06	3.47241e+06	3.8631e+06	3.31457e+06	5.63242e+06	4.50339e+06	4.88323e+06	3.03635e+06	3.37693e+06	3.26392e+06	-	-
pmb0530	664.116	136.062	663.109	C21H27N7O14P2	[M+H]+	Nicotinic acid adenine dinucleotide	Nucleotides and derivatives	Nucleotides and derivatives	53-84-9	3	2.65336e+06	2.30008e+06	2.16002e+06	2.43457e+06	2.06469e+06	4.37717e+06	1.15659e+06	1.469e+06	1.46497e+06	2.08511e+06	1.93751e+06	1.87997e+06	C00003	ko00190,ko00730,ko00760,ko01100,ko01240
pmn001378	519.187	357.136	520.194	C26H32O11	[M-H]-	Pinoresinol-4-O-glucoside	Lignans and Coumarins	Lignans	41607-20-9	1	3.10598e+06	3.4418e+06	4.83323e+06	4.93417e+06	5.82367e+06	5.79563e+06	1.00182e+06	1.27145e+06	1.32308e+06	2.85195e+06	3.14563e+06	2.89077e+06	C17529	-
pmb0856	480.308	339.289	479.301	C23H46NO7P	[M+H]+	LysoPE 18:1(2n isomer)	Lipids	LPE	-	3	1.61467e+06	1.548e+06	1.6343e+06	1.9138e+06	1.76928e+06	1.83311e+06	2.83929e+06	3.62649e+06	2.71984e+06	1.43947e+06	1.57468e+06	1.59005e+06	-	-
pme2266	245.095	227.085	244.088	C10H16N2O3S	[M+H]+	Biotin	Others	Vitamin	58-85-5	3	555005	169376	105301	259848	365294	1425005	113620	121190	134740	370005	392505	412505	C00120	ko00780,ko01100,ko01240,ko02010
Zmyn005384	299.26	253.255	300.266	C18H36O3	[M-H]-	2R-Hydroxyoctadecanoic Acid	Lipids	Free fatty acids	26633-48-7	1	175949	106017	165241	135027	103834	130305	125336	132683	148234	104439	116281	112384	C03042	-
pmb0863	492.308	184.073	491.301	C24H46NO7P	[M+H]+	LysoPC 16:2(2n isomer)	Lipids	LPC	-	1	283910	214292	228980	371668	401592	489721	360390	465074	341143	278993	262734	250329	-	-
mws0230	120.066	74.0601	119.058	C4H9NO3	[M+H]+	L-Threonine	Amino acids and derivatives	Amino acids and derivatives	72-19-5	3	725867	1.45242e+06	390529	488837	379217	614062	426378	688216	393038	709327	787118	771553	C00188	ko00260,ko00261,ko00290,ko00470,ko00860,ko00970,ko01100,ko01110,ko01230,ko02010
MWSslk097	195.065	163.04	194.058	C10H10O4	[M+H]+	Dimethyl phthalate	Phenolic acids	Phenolic acids	131-11-3	2	8.18065e+06	7.34822e+06	5.98e+06	901676	933572	1.72709e+06	2.86545e+07	3.62924e+07	3.03804e+07	1.39902e+07	14600873	1.55844e+07	C11233	-
Lmhp007840	534.355	184.073	533.348	C27H52NO7P	[M+H]+	LysoPC 19:2	Lipids	LPC	-	2	31519.7	31324.9	40621.4	35205.1	30380.5	46464.6	29367	39154.3	32498.5	24472.8	24245.3	22123.2	-	-
Hmhn003067	325.093	119.05	326.1	C15H18O8	[M-H]-	Phenylpropionic acid-O-β-D-glucopyranoside	Phenolic acids	Phenolic acids	-	1	1.03213e+06	1.07453e+06	1.82432e+06	1.31816e+06	1.38797e+06	1.43005e+06	1.82361e+06	1.75188e+06	1.85852e+06	1.0441e+06	1.16551e+06	1.10202e+06	-	-
pme1611	433.114	313.071	434.121	C21H22O10	[M-H]-	Isohemiphloin	Flavonoids	Flavanones	3682-02-8	3	68262.6	33834.8	72505	113452	101255	75922.7	147973	30270.6	118244	112574	112574	102134	-	-
MWS4295	299.259	253.251	300.266	C18H36O3	[M-H]-	DL-2-hydroxystearic acid	Lipids	Free fatty acids	629-22-1	2	182053	109461	166057	139327	107081	131087	125112	128595	142071	107860	120481	115110	-	-
Lmbn006152	279.233	59.0133	280.24	C18H32O2	[M-H]-	(9Z,11E)-Octadecadienoic acid	Lipids	Free fatty acids	2540-56-9	1	66531.5	73621.1	79201.3	74707.6	80582.9	91692.2	63001.2	84411.7	63229.5	53479.2	56398.1	59739.7	C04056	ko00591
mws1491	279.233	59.0139	280.24	C18H32O2	[M-H]-	Linoleic acid	Lipids	Free fatty acids	60-33-3	2	66531.5	73621.1	79201.3	74707.6	80582.9	91692.2	63001.2	84411.7	63229.5	53479.2	56398.1	59739.7	C01595	ko00591,ko01040,ko01100
pmn001583	609.146	300.029	610.153	C27H30O16	[M-H]-	Quercetin-3-O-robinobioside*	Flavonoids	Flavonols	52525-35-6	3	3.14928e+07	1.42342e+07	1.58975e+07	1.47888e+07	2.09619e+07	2.88379e+07	1.77667e+07	1.54641e+07	1.68756e+07	1.6875e+07	1.62659e+07	1.51179e+07	-	-
Hmyn007168	483.272	255.232	484.28	C22H45O9P	[M-H]-	LysoPG 16:0	Lipids	Glycerol ester	-	3	178197	507300	184404	260223	340905	339825	258230	508015	236596	107043	112849	119609	-	-
pme0008	176.103	113.071	175.096	C6H13N3O3	[M+H]+	L-Citrulline	Amino acids and derivatives	Amino acids and derivatives	372-75-8	3	353301	600119	201369	355092	284911	452536	179570	360806	207428	335633	314216	351146	C00327	ko00220,ko01100,ko01110,ko01230
Lmtn003096	523.218	361.14	524.226	C26H36O11	[M-H]-	Secoisolariciresinol 4-O-glucoside	Lignans and Coumarins	Lignans	-	1	3.79291e+06	5.77072e+06	5.4788e+06	7.20727e+06	4.60836e+06	4.72282e+06	3.68825e+06	3.02202e+06	2.63369e+06	3.96186e+06	4.17196e+06	3.73238e+06	-	-
mws0976	243.062	153.031	244.07	C9H12N2O6	[M-H]-	β-Pseudouridine	Nucleotides and derivatives	Nucleotides and derivatives	1445-07-4	3	211484	291571	125374	164271	193718	168920	164663	186425	181003	136940	145322	153094	C02067	ko00240,ko01100
pmb1754	184.073	125.001	184.073	C5H15NO4P+	[M]+	O-Phosphocholine	Alkaloids	Alkaloids	107-73-3	3	4.0586e+06	4.10986e+06	3.48548e+06	5.29247e+06	5.16611e+06	4.72816e+06	2.69461e+06	3.05758e+06	3.03408e+06	3.62214e+06	3.82062e+06	4.04963e+06	C00588	ko00564,ko01100
Zazp002547	205.096	146.06	204.09	C11H12N2O2	[M+H]+	cyclo-(Gly-Phe)	Amino acids and derivatives	Amino acids and derivatives	10125-07-2	1	1.78691e+06	4.29598e+06	562981	1.40276e+06	963006	1.7912e+06	720348	933570	641745	1.40682e+06	1.5368e+06	1.38788e+06	-	-
MWS0559	161.046	71.0136	162.053	C6H10O5	[M-H]-	1,6-anhydro-β-D-glucose	Others	Saccharides	498-07-7	1	224745	214451	166338	336782	314356	391926	209994	254949	188698	280198	250495	261998	-	-
pme2380	145.014	101.024	146.022	C5H6O5	[M-H]-	α-Ketoglutaric acid	Organic acids	Organic acids	328-50-7	3	202349	186232	611553	716941	424217	516237	621191	694543	292600	273566	289755	306446	C00026	ko00020,ko00040,ko00053,ko00220,ko00250,ko00300,ko00310,ko00340,ko00430,ko00470,ko00630,ko00650,ko00660,ko01100,ko01110,ko01200,ko01210,ko01230,ko01240
pmn001367	315.072	153.017	316.079	C13H16O9	[M-H]-	Protocatechuic acid-4-O-glucoside	Phenolic acids	Phenolic acids	-	2	3.73551e+06	2.70209e+06	4.63497e+06	3.3197e+06	3.58237e+06	3.362e+06	5.17901e+06	4.07233e+06	4.99191e+06	3.18709e+06	3.34149e+06	2.98215e+06	-	-
Zmjp000182	189.134	70.0652	188.127	C7H16N4O2	[M+H]+	N-Monomethyl-L-arginine	Amino acids and derivatives	Amino acids and derivatives	17035-90-4	2	1.11904e+06	1.3193e+06	226681	447514	1.0135e+06	2.08254e+06	318101	327614	350596	723740	788590	807880	C03884	-
Wafn002081	285.062	153.02	286.069	C12H14O8	[M-H]-	Dihydroxybenzoyl xyloside	Phenolic acids	Phenolic acids	-	1	1.14114e+07	7.94932e+06	1.25098e+07	8.08199e+06	8.65728e+06	9.22466e+06	1.25382e+07	1.13931e+07	1.65685e+07	7.64e+06	8.56434e+06	8.07971e+06	-	-
pme0264	243.097	127.05	242.09	C10H14N2O5	[M+H]+	Thymidine	Nucleotides and derivatives	Nucleotides and derivatives	50-89-5	3	68515.2	107069	62831.9	68252.5	91570.2	92911.3	31612.5	45163.8	37723.3	54507.1	52623	58800.7	C00214	ko00240,ko01100,ko01232
pme1738	138.079	94.0651	137.071	C7H9N2O	[M+H]+	3-Carbamyl-1-methylpyridinium;(1-Methylnicotinamide)	Alkaloids	Pyridine alkaloids	1005-24-9	3	61174.9	73908.9	40582.8	47787.4	53590.7	55075.1	62791.7	71899.8	51949.9	52491.5	58212.1	57907.4	C02918	ko00760,ko01100
Hamp012107	284.295	88.0766	283.288	C18H37NO	[M+H]+	Stearamide	Alkaloids	Alkaloids	124-26-5	2	350697	395822	344548	439060	349430	273199	446660	407905	302971	307396	332735	344290	C13846	-
pmd0132	496.34	184.073	495.332	C24H50NO7P	[M+H]+	LysoPC 16:0(2n isomer)	Lipids	LPC	-	1	3.21906e+06	3.03606e+06	3.25239e+06	3.37414e+06	3.38672e+06	3.94688e+06	2.99636e+06	4.55021e+06	3.6356e+06	3.61566e+06	4.02227e+06	3.68479e+06	-	-
mws1587	132.102	86.0964	131.095	C6H13NO2	[M+H]+	L-Norleucine*	Amino acids and derivatives	Amino acids and derivatives	327-57-1	1	2.34109e+06	5.21322e+06	202945	863090	929381	1.37031e+06	941031	1.08232e+06	893076	1.90367e+06	1.82899e+06	1.69755e+06	C01933	-
Lmjp002461	611.161	303.049	610.153	C27H30O16	[M+H]+	Quercetin-3-O-neohesperidoside*	Flavonoids	Flavonols	117611-67-3	1	1892505	795005	305807	229351	835005	1275005	792505	266049	832505	997505	890005	927505	-	-
pma0134	121.049	93.0575	120.042	C4H8O4	[M+H]+	D-Threose	Others	Saccharides	95-43-2	3	421919	16518.2	50200.4	50255.6	90404.5	639499	44254.6	34469.6	77708.5	180341	183466	164327	C06463	-
Wbtn007603	299.056	284.032	300.063	C16H12O6	[M-H]-	9,11-dimethoxy-2h-[1,3]dioxolo[4,5-b]xanthen-10-one	Flavonoids	Other Flavonoids	-	1	35769.6	41006.8	37133.4	49397.3	52701.5	43873.8	25040.7	20346.6	24305.8	32928.9	29336.6	30691.4	-	-
Zmyn000108	209.031	85.0294	210.038	C6H10O8	[M-H]-	D-Saccharic acid	Others	Saccharides	87-73-0	2	3.80088e+06	3.11374e+06	3.162e+06	4.78008e+06	4.73029e+06	5.11503e+06	3.13103e+06	3.45399e+06	2.9244e+06	2.54153e+06	2.44876e+06	2.74397e+06	C00818	ko00053,ko01100
MWSmce342	311.041	135.046	312.048	C13H12O9	[M-H]-	2-Caffeoyl-L-tartaric acid (Caftaric acid)	Phenolic acids	Phenolic acids	67879-58-7	2	111894	102786	85559.9	80855.1	100256	69906.6	222378	130274	170719	75736.3	80210.5	85151.6	-	-
pmb3142	299.077	137.024	300.084	C13H16O8	[M-H]-	Salicylic acid-2-O-glucoside	Phenolic acids	Phenolic acids	10366-91-3	3	2.14906e+06	1.94483e+06	1.4015e+06	2.47577e+06	2.94938e+06	3.40446e+06	2.19743e+06	1.79406e+06	1.73735e+06	1.74772e+06	1.96616e+06	1.86027e+06	-	-
mws0889	135.03	75.0088	136.037	C4H8O5	[M-H]-	D-Threonic Acid	Others	Saccharides	3909-12-4	2	335408	578058	519361	503130	512486	461644	496067	543418	590340	531425	508716	472618	C21649	-
pme3186	168.991	78.9591	169.998	C3H7O6P	[M-H]-	DL-Glyceraldehyde-3-phosphate	Organic acids	Organic acids	591-59-3	3	231787	209710	263962	437353	350468	344422	230436	235909	170729	195987	187175	174185	C00661	-
Lmhp112042	355.284	263.237	354.277	C21H38O4	[M+H]+	1-Linoleoylglycerol*	Lipids	Glycerol ester	2277-28-3	1	235658	138827	193708	196071	213801	309250	138514	212346	157069	165551	163491	181913	-	-
pmb0789	332.134	152.072	331.127	C14H21NO8	[M+H]+	Pyridoxine-5'-O-glucoside	Others	Vitamin	-	3	1.33586e+06	1.36694e+06	1.3992e+06	1.17744e+06	1.45492e+06	1.14743e+06	1.34828e+06	1.30787e+06	1.41859e+06	1.21573e+06	1.26147e+06	1.12191e+06	C03996	-
pmf0293	269.285	209.226	270.292	C18H38O	[M-H]-	1-Octadecanol	Lipids	Free fatty acids	112-92-5	3	683408	697968	689938	805607	924751	899743	677053	903829	978770	614617	555584	555281	-	-
pmb3041	521.094	329.2	522.101	C23H22O14	[M-H]-	Tricin-7-O-saccharic acid	Flavonoids	Flavones	-	3	7.07989e+06	7.53549e+06	7.14605e+06	8.72129e+06	9.74086e+06	8.08013e+06	2.86032e+06	3.32723e+06	3.75132e+06	5.25365e+06	5.30124e+06	5.83927e+06	-	-
Hmln000297	179.055	59.0139	180.063	C6H12O6	[M-H]-	Inositol	Others	Saccharides	87-89-8	1	4.95759e+06	6.36676e+06	4.96936e+06	9.36837e+06	8.167e+06	7.85336e+06	5.8837e+06	7.88535e+06	5.62624e+06	6.43714e+06	6.94964e+06	6.18743e+06	C00137	ko00052,ko00053,ko00562,ko01100,ko01110,ko01250,ko02010,ko04070
mws2125	166.975	78.9591	167.982	C3H5O6P	[M-H]-	Phosphoenolpyruvate	Organic acids	Organic acids	138-08-9	3	122997	81576.9	140059	161424	157112	238286	82233.3	98758	69733.8	95295.4	84990.5	93143.2	C00074	ko00010,ko00020,ko00400,ko00440,ko00620,ko00710,ko00996,ko00999,ko01100,ko01110,ko01200,ko01230,ko01240
Zmgn002106	206.084	58.0299	207.089	C11H13NO3	[M-H]-	N-Acetyl-L-phenylalanine	Amino acids and derivatives	Amino acids and derivatives	2018-61-3	3	207760	202552	188073	180582	185261	212719	192030	192539	217602	125795	137895	123530	C03519	ko00360,ko01100
Lmdp003146	167.107	93.0706	166.099	C10H14O2	[M+H]+	Rhododendrol	Phenolic acids	Phenolic acids	501-96-2	1	1.23932e+06	965816	1.98142e+06	1.43079e+06	1.37647e+06	1.92409e+06	2175005	2395005	2805050	1.33392e+06	1.42169e+06	1.50428e+06	-	-
pmn001384	515.12	353.088	516.127	C25H24O12	[M-H]-	Isochlorogenic acid C	Phenolic acids	Phenolic acids	57378-72-0	1	1.7606e+07	1.37326e+07	1.04674e+07	1.47106e+07	1.54893e+07	2.15512e+07	1.34177e+07	1.46436e+07	1.29355e+07	1.04882e+07	1.02157e+07	1.1441e+07	-	-
pme3732	244.093	112.05	243.085	C9H13N3O5	[M+H]+	Cytidine	Nucleotides and derivatives	Nucleotides and derivatives	65-46-3	3	1.95264e+06	1.95023e+06	1.05481e+06	1.39505e+06	1.48796e+06	1.54923e+06	730095	821544	742709	1.27352e+06	1.39038e+06	1.4316e+06	C00475	ko00240,ko01100,ko01232,ko02010
pmb2319	482.324	184.073	481.317	C23H48NO7P	[M+H]+	LysoPC 15:0	Lipids	LPC	108273-89-8	1	200638	208164	277536	212357	224842	237762	244001	391045	301769	248790	277712	252768	-	-
Zmgn000217	129.019	85.0298	130.027	C5H6O4	[M-H]-	Methylenesuccinic acid	Organic acids	Organic acids	97-65-4	3	425301	293864	216744	229054	210651	330374	254379	225500	275519	220571	247822	242641	C00490	ko00660,ko01100
pme1002	138.091	103.054	137.084	C8H11NO	[M+H]+	L-Tyramine	Alkaloids	Alkaloids	51-67-2	1	8.79007e+06	10257.7	15640.5	25414.9	2.04669e+06	2.50551e+07	5822.99	7497.06	44605.6	3.81447e+06	3.98959e+06	3.53214e+06	C00483	ko00350,ko00950,ko01100,ko01110,ko01240
pme1021	177.041	59.0139	178.048	C6H10O6	[M-H]-	D-Glucono-1,5-lactone	Others	Saccharides	90-80-2	3	9	9	9	381581	266636	297974	327855	175848	306133	311479	308186	278271	C00198	ko00030,ko01100,ko01110,ko01200
pme2253	177.041	59.0139	178.048	C6H10O6	[M-H]-	L-Gulono-1,4-Lactone	Others	Saccharides	1128-23-0	3	9	9	9	381581	266636	297974	327855	175848	306133	311479	308186	278271	C01040	ko00053,ko01100,ko01240
Lmhp008801	476.277	335.258	475.27	C23H42NO7P	[M+H]+	LysoPE 18:3	Lipids	LPE	-	1	1.02252e+06	784150	956906	774737	1.10515e+06	1.31843e+06	1.53964e+06	1.7649e+06	1.29341e+06	1.12404e+06	1.26865e+06	1.17463e+06	-	-
Ymjm000142	369.115	207.096	368.111	C17H20O9	[M+H]+	5-O-Caffeoylquinic acid methyl ester	Phenolic acids	Phenolic acids	-	2	69710.7	52604.2	53656.2	65230.3	55760.2	47582.6	43136.2	26041.7	54708.2	47317.2	43136.2	42174.7	-	-
pme1086	306.077	143.046	307.084	C10H17N3O6S	[M-H]-	Glutathione reduced form	Amino acids and derivatives	Amino acids and derivatives	70-18-8	1	827632	1.19689e+06	7295.67	2.07462e+06	1.52261e+06	47818.3	1.77188e+06	616136	1.08201e+06	608646	556741	628373	C00051	ko00270,ko00480,ko01100,ko01240,ko02010
mws1050	148.06	88.0393	147.053	C5H9NO4	[M+H]+	O-Acetylserine	Amino acids and derivatives	Amino acids and derivatives	5147-00-2	3	314616	365878	214978	285924	258231	391081	185187	245360	198798	270390	301942	301607	C00979	ko00270,ko00908,ko00920,ko01100,ko01110,ko01200,ko01230,ko04122
Lmhp009129	482.324	184.073	481.317	C23H48NO7P	[M+H]+	LysoPC 15:0(2n isomer)	Lipids	LPC	-	1	219078	226556	157767	262205	261522	295801	293702	400007	328314	280117	307509	273786	-	-
Hmqn003054	329.235	311.221	330.241	C18H34O5	[M-H]-	9,10,11-Trihydroxy-12-octadecenoic acid	Lipids	Free fatty acids	61911-67-9	1	169232	187552	180645	103558	141764	143352	201636	177143	171183	138736	134496	122804	-	-
mws0866	259.022	96.9696	260.03	C6H13O9P	[M-H]-	D-Glucose 6-phosphate	Others	Saccharides	56-73-5	1	7.78343e+06	8.5548e+06	7.70439e+06	1.11194e+07	1.08397e+07	1.23188e+07	7.94171e+06	8.82665e+06	7.59818e+06	8.03987e+06	9.11077e+06	8.66621e+06	C00092	ko00500,ko00524,ko00562,ko01100,ko01110
pme3096	118.015	74.0237	119.022	C3H5NO4	[M-H]-	Aminomalonic acid	Organic acids	Organic acids	1068-84-4	3	1.05925e+06	970969	1.06383e+06	1.008e+06	1.23924e+06	1.1026e+06	1.31439e+06	1.04338e+06	832681	1.12627e+06	998946	1.10003e+06	C00872	-
Lazp005033	345.169	137.059	344.162	C20H24O5	[M+H]+	Divanillyltetrahydrofuran	Lignans and Coumarins	Lignans	-	1	51122.9	66916.4	167673	9	57633.4	57137	151270	71715	200005	63858	66085.5	72025.5	-	-
pme0014	148.06	84.0444	147.053	C5H9NO4	[M+H]+	L-Glutamic acid	Amino acids and derivatives	Amino acids and derivatives	56-86-0	3	1.30948e+07	1.11712e+07	1.08786e+07	1.08742e+07	1.11302e+07	1.44685e+07	9.8563e+06	1.32088e+07	9.55348e+06	10901175	1.23526e+07	1.14961e+07	C00025	ko00220,ko00250,ko00330,ko00332,ko00340,ko00430,ko00470,ko00480,ko00524,ko00630,ko00650,ko00660,ko00860,ko00910,ko00970,ko01100,ko01110,ko01200,ko01210,ko01230,ko01240,ko02010
Lmhp008589	476.277	335.258	475.27	C23H42NO7P	[M+H]+	LysoPE 18:3(2n isomer)	Lipids	LPE	-	1	2.71752e+06	1.75588e+06	1.97733e+06	3.20275e+06	3.88552e+06	4.57382e+06	4.4028e+06	5.39639e+06	4.12094e+06	2.39236e+06	2.68001e+06	2.42351e+06	-	-
Hmcp001578	641.172	479.11	640.164	C28H32O17	[M+H]+	Isorhamnetin-3,7-O-diglucoside	Flavonoids	Flavonols	6758-51-6	1	304239	202289	338821	147048	167409	190446	597916	542260	497620	300193	272641	308086	-	-
mws0359	241.217	241.218	242.225	C15H30O2	[M-H]-	Pentadecanoic Acid	Lipids	Free fatty acids	1002-84-2	3	1.90211e+06	1.73144e+06	2.93642e+06	2.114e+06	1.47045e+06	1.76746e+06	1.56042e+06	1.94919e+06	1.81995e+06	1.53833e+06	1.47781e+06	1.67201e+06	C16537	-
Ymjm000148	299.111	137.024	300.121	C14H20O7	[M-H]-	Salidroside	Phenolic acids	Phenolic acids	10338-51-9	1	2.14782e+07	1.62382e+07	2.55943e+07	9.89971e+06	1.457e+07	17822301	1.37441e+07	1.77281e+07	2.69379e+07	1.40756e+07	1.3909e+07	1.55982e+07	C06046	ko00350,ko01100
pmb2406	510.355	184.073	509.348	C25H52NO7P	[M+H]+	LysoPC 17:0	Lipids	LPC	50930-23-9	2	96110.7	91262.9	104517	97041.4	89272.8	99094.7	99882.4	154207	112251	99671.2	110787	112395	-	-
HJN087	433.12	271.065	434.121	C21H22O10	[M-H]-	Naringenin-4'-O-glucoside	Flavonoids	Flavanones	-	3	161795	29808.8	27036.6	30790.1	71265.7	95565.6	38838.5	37471.8	47414.6	53134.8	57647.6	50825.6	-	-
Lmgn002555	173.082	59.0139	174.089	C8H14O4	[M-H]-	2-Propylglutaric acid	Organic acids	Organic acids	32806-62-5	3	844335	818610	1.0369e+06	790684	837443	920056	797477	818610	917456	747610	662180	735275	C16658	-
Rfmb319	130.086	84.0843	129.079	C6H11NO2	[M+H]+	L-Pipecolic Acid	Organic acids	Organic acids	3105-95-1	3	5.56211e+06	8.48153e+06	2.26794e+06	4.95941e+06	4.14924e+06	5.31417e+06	2.29429e+06	3.94206e+06	2.84253e+06	4.41271e+06	4.12132e+06	4.69519e+06	C00408	ko00310,ko00960,ko01100,ko01110
mws2523	421.075	241.012	422.082	C12H23O14P	[M-H]-	Trehalose 6-phosphate	Others	Saccharides	4484-88-2	3	27651.3	53824.6	48880.9	68712.8	64984.8	71353.9	31586	9682.1	67333.4	52078.3	57455.9	50926.8	C00689	ko00500,ko01100,ko01110
mws0255	112.05	95.0239	111.043	C4H5N3O	[M+H]+	Cytosine	Nucleotides and derivatives	Nucleotides and derivatives	71-30-7	3	325887	311353	198756	200869	241619	328563	170235	159369	193036	239258	269833	244245	C00380	ko00240,ko01100,ko01232
Lmyn006011	677.375	397.134	678.383	C33H58O14	[M-H]-	Gingerglycolipid B	Lipids	Glycerol ester	88168-90-5	2	483494	543119	904060	565794	616650	717373	859788	1.34918e+06	648399	469034	461634	414401	-	-
MWS04559g	182.082	136.076	181.074	C9H11NO3	[M+H]+	3-Hydroxy-L-phenylalanine	Amino acids and derivatives	Amino acids and derivatives	587-33-7	1	1.37897e+06	4.02048e+06	558358	878783	744759	1.11047e+06	605000	718790	633701	1.389e+06	1.41365e+06	1.24725e+06	-	-
Lmmn001294	331.103	153.02	332.111	C14H20O9	[M-H]-	Koaburaside	Phenolic acids	Phenolic acids	41653-73-0	2	97838.4	111948	88346.6	110671	102091	93521.4	101900	63614.1	91686.8	62218	69914.5	62640.9	-	-
MWS00204g	104.071	58.0659	103.063	C4H9NO2	[M+H]+	N-Ethylglycine	Amino acids and derivatives	Amino acids and derivatives	627-01-0	2	2.11731e+06	2.22866e+06	3.32284e+06	2.18771e+06	2.66263e+06	3.11323e+06	2.41301e+06	2.7172e+06	2.34737e+06	2.25076e+06	2.17574e+06	2.47126e+06	-	-
pme1178	284.099	152.059	283.092	C10H13N5O5	[M+H]+	Guanosine	Nucleotides and derivatives	Nucleotides and derivatives	118-00-3	1	1.12599e+07	1.34006e+07	1.06679e+07	1.0297e+07	1.03333e+07	1.05563e+07	1.23162e+07	8.84228e+06	5.93832e+06	8.43482e+06	9.35837e+06	9.58966e+06	C00387	ko00230,ko01100,ko01232,ko02010
Wafn005121	421.206	289.165	422.215	C19H34O10	[M-H]-	1-Octen-3-Ol-3-O-Beta-D-Xylopyranosyl(1→6)-Beta-D-Glucopyranoside	Others	Others	150995-11-2	1	47956.7	123003	159329	179008	211066	88024	187988	173525	77383.4	81716.3	93286.8	86198.9	C17614	-
MWS0442	527.156	365.102	504.169	C18H32O16	[M+Na]+	Maltotriose	Others	Saccharides	1109-28-0	1	1.61945e+06	2.35827e+06	2.07638e+06	1.50548e+06	1.21883e+06	710573	1.45085e+06	2.64976e+06	2.18594e+06	1.77479e+06	1.77678e+06	1.9903e+06	C01835	ko02010
mws2608	222.097	84.0451	221.09	C8H15NO6	[M+H]+	N-Acetyl-D-galactosamine	Others	Saccharides	1811-31-0	3	106132	96508.6	68160.1	80460.5	103295	103567	65167.5	51385.2	58533.1	83002.1	82663.2	92842.6	C01132	ko00052,ko00520,ko01100,ko01250
Zmsp001834	169.049	65.0022	168.042	C8H8O4	[M+H]+	2,6-Dimethoxy-1,4-benzoquinone	Quinones	Quinones	530-55-2	1	1.36515e+06	1.2251e+06	1.12076e+06	891024	1.15205e+06	2.02516e+06	1.2082e+06	962101	955024	1.02575e+06	1.17412e+06	1.09048e+06	C10331	-
Lmbp102601	163.04	89.0378	162.032	C9H6O3	[M+H]+	7-Hydroxycoumarin;Umbelliferone	Lignans and Coumarins	Coumarins	93-35-6	1	2.19059e+07	1.3428e+07	1.65153e+07	1.68236e+07	1.78844e+07	1.73091e+07	2.75072e+07	1.79254e+07	2.76766e+07	15159801	1.67298e+07	1.7341e+07	C09315	ko00999,ko01110
pmd0136	524.371	184.073	523.364	C26H54NO7P	[M+H]+	LysoPC 18:0(2n isomer)	Lipids	LPC	-	1	754404	625134	643295	724501	692964	850866	709427	1.11511e+06	806175	757112	868086	803885	-	-
pme0295	146.081	86.0601	145.074	C6H11NO3	[M+H]+	4-Acetamidobutyric acid	Organic acids	Organic acids	3025-96-5	3	3.68691e+06	6.46262e+06	5.1021e+06	5.09165e+06	4.98509e+06	4.09193e+06	4.15951e+06	2.45218e+06	6.11941e+06	5.61205e+06	6.37325e+06	6.30161e+06	C02946	ko00330,ko01100
pme3007	402.995	158.925	404.002	C9H14N2O12P2	[M-H]-	Uridine 5'-diphosphate	Nucleotides and derivatives	Nucleotides and derivatives	27821-45-0	3	100666	84512.7	116754	99813.3	96410.2	130588	88224.1	103234	83450.1	61283.1	69732.5	62914.7	C00015	ko00240,ko00908,ko01100,ko01232,ko01240
pmp000251	207.101	119.085	224.105	C12H16O4	[M-H2O+H]+	E-6,7-Dihydroxydihydroligustilide	Others	Lactones	-	2	1.63686e+06	1.26772e+06	725629	1.50771e+06	1.17727e+06	1.13176e+06	1.64673e+06	661703	1.2933e+06	1.04126e+06	1.19431e+06	1.10078e+06	-	-
pme3154	147.066	59.0139	148.074	C6H12O4	[M-H]-	Mevalonic acid	Organic acids	Organic acids	150-97-0	3	227017	487779	580432	240679	191161	448058	481175	525738	575659	438815	463502	403304	C00418	ko00900,ko01100,ko01110
pma0702	558.281	207.065	557.274	C29H39N3O8	[M+H]+	N1,N8-Bis(sinapoyl)spermidine	Alkaloids	Phenolamine	-	3	2.41299e+06	5325880	3.02808e+06	2.94395e+06	8178980	2.57122e+06	1.80572e+06	1.56362e+06	1.19923e+06	1.71452e+06	1.55312e+06	1.78209e+06	C21170	-
pmb0142	165.055	95.0491	164.047	C9H8O3	[M+H]+	Caffeic aldehyde	Phenolic acids	Phenolic acids	141632-15-7	3	140861	156825	171349	122906	110316	109177	231168	149023	191776	134518	150464	132773	C10945	ko00940,ko01110
pmp000695	375.129	177.051	374.121	C16H22O10	[M+H]+	Swertiamarin	Terpenoids	Monoterpenoids	17388-39-5	2	304484	324621	400823	304754	265697	315859	261711	270199	312539	290106	263403	302873	C09800	-
mws0154	173.046	93.0346	174.053	C7H10O5	[M-H]-	Shikimic acid	Organic acids	Organic acids	138-59-0	1	1.45352e+06	1.07129e+06	1.03512e+06	1.2185e+06	1.49783e+06	1.662e+06	795708	891832	1.12672e+06	990553	1.0293e+06	895958	C00493	ko00400,ko00996,ko00999,ko01100,ko01110,ko01230,ko01240
mws0749	137.024	93.0346	138.032	C7H6O3	[M-H]-	4-Hydroxybenzoic acid	Phenolic acids	Phenolic acids	99-96-7	3	343244	276101	383503	341238	372158	260929	512208	249753	270089	151707	140004	131850	C00156	ko00130,ko00790,ko01100,ko01110,ko01240
Hmap209946	383.215	163.04	382.214	C24H30O4	[M+H]+	Farnesiferol A	Lignans and Coumarins	Coumarins	-	3	34370.9	16496.3	18161.5	12578.2	15546.1	11039.9	17244.2	15641.3	16804.2	14599.5	16745.2	15253.4	-	-
mws0219	132.03	88.0404	133.037	C4H7NO4	[M-H]-	L-Aspartic Acid	Amino acids and derivatives	Amino acids and derivatives	56-84-8	2	3.24812e+06	2.88691e+06	1.91415e+06	1.43439e+06	1.52053e+06	2.45838e+06	1.79196e+06	2.46617e+06	2.39025e+06	1.57365e+06	1.80462e+06	1.64294e+06	C00049	ko00220,ko00250,ko00260,ko00261,ko00270,ko00300,ko00340,ko00410,ko00460,ko00470,ko00710,ko00760,ko00770,ko00970,ko00999,ko01100,ko01110,ko01200,ko01210,ko01230,ko01240,ko02010
MWStz070	182.081	91.0548	181.074	C9H11NO3	[M+H]+	N-(2-Hydroxy-4-methoxyphenyl)acetamide	Alkaloids	Phenolamine	58469-06-0	1	3.75356e+06	1.01944e+07	1.58167e+06	2.28772e+06	2.10494e+06	3.0104e+06	1.70944e+06	1.97733e+06	1.48138e+06	3.39969e+06	3.84885e+06	3.41849e+06	-	-
mws0248	243.062	110.025	244.07	C9H12N2O6	[M-H]-	Uridine	Nucleotides and derivatives	Nucleotides and derivatives	58-96-8	1	993258	1.33607e+06	583530	857100	937554	887656	786078	1.05908e+06	762528	682623	613959	597514	C00299	ko00240,ko01100,ko01232,ko02010
Lmqp000873	101.022	55.0171	100.016	C4H4O3	[M+H]+	Succinic anhydride	Organic acids	Organic acids	108-30-5	3	476039	427092	502139	469884	433487	370365	554448	367047	437725	446984	515140	492151	C19524	-
pma6640	479.118	317.066	478.111	C22H22O12	[M+H]+	3'-O-Methyltricetin-7-O-glucoside	Flavonoids	Flavones	-	3	9	257505	362841	31542.9	9	442505	1.40587e+06	1.24865e+06	9	760005	802505	695005	-	-
mws1389	455.353	455.353	456.36	C30H48O3	[M-H]-	3-Hydroxyolean-12-en-28-oic acid (Oleanolic acid)	Terpenoids	Triterpene	508-02-1	3	14646.2	34319.8	25084.5	20097.1	15624.5	18803.6	21261.1	20106.1	25529.1	30843.9	29862.4	34220.3	C17148	-
Jmzn006005	177.055	117.04	178.063	C10H10O3	[M-H]-	3,4-Methylenedioxy cinnamyl alcohol	Lignans and Coumarins	Lignans	58095-76-4	3	45312.9	30634.9	32903.3	67819.5	91699.8	47199.8	44019.4	40039.7	36501.5	50168.1	43485.4	48261.1	-	-
Lmhp010514	506.324	365.305	505.317	C25H48NO7P	[M+H]+	LysoPE 20:2(2n isomer)	Lipids	LPE	-	1	92197.7	99631.9	95375.8	91444.8	83343.6	85163.5	123313	156319	125796	96719.6	107710	111737	-	-
HX1364	355.104	163.036	354.095	C16H18O9	[M+H]+	isoscopoletin-glucoside	Lignans and Coumarins	Coumarins	-	1	2.79792e+06	2.27465e+06	1.551e+06	2.22515e+06	2.78533e+06	2.85055e+06	2.18449e+06	2.19014e+06	2.23606e+06	2.08472e+06	2.11618e+06	2.3794e+06	-	-
mws4053	455.353	455.353	456.36	C30H48O3	[M-H]-	3-Hydroxyurs-12-en-28-oic acid (Ursolic acid)	Terpenoids	Triterpene	77-52-1	3	37051.9	21710.1	48237.1	30704.3	22716.1	36613.9	28968.9	29107.1	35511.6	31776.5	27780.6	28345	C08988	-
pme0033	137.046	119.035	136.038	C5H4N4O	[M+H]+	Hypoxanthine	Nucleotides and derivatives	Nucleotides and derivatives	68-94-0	3	34569.6	28669.5	51495.2	29663.7	21967.1	42990.8	43142	83182.2	29166.5	33927.3	36738.2	31695.9	C00262	ko00230,ko01100,ko01232
pme2596	184.06	148.039	183.053	C8H9NO4	[M+H]+	4-Pyridoxic acid	Others	Vitamin	82-82-6	3	416244	508564	464967	443589	356248	479562	598023	570064	536442	428307	478515	494681	C00847	ko00750,ko01100
Zmcp102206	381.202	299.2	382.214	C24H30O4	[M-H]-	(Z)-3,8-Dihydro 6,6·;7,3'a-diligustilide	Others	Others	-	1	28631.8	18241.2	31925.7	24403.3	22076.5	21206.7	24028.6	23975.4	22061.7	12802.4	11050.7	12257.7	-	-
pme1598	463.125	301.071	464.132	C22H24O11	[M-H]-	Hesperetin-5-O-glucoside	Flavonoids	Flavanones	69651-80-5	3	2.6553e+07	6.48321e+06	8.91058e+06	1.18533e+07	1.82365e+07	2.22538e+07	1.62936e+07	1.43511e+07	1.30625e+07	1.30923e+07	1.37714e+07	1.1865e+07	-	-
Lmlp002765	229.123	201.128	228.115	C15H16O2	[M+H]+	Stilbostemin B	Phenolic acids	Phenolic acids	162411-67-8	2	8057.87	12090.9	6492.81	13372.7	18232.8	25916.3	6120.84	4270.95	4933.16	10090.1	10897.1	11728.6	-	-
Lmbn000216	147.03	57.0344	148.037	C5H8O5	[M-H]-	3-Methylmalic acid	Organic acids	Organic acids	152204-30-3	3	2.21766e+06	1.74184e+06	1.86215e+06	2.11097e+06	2.06702e+06	1.98487e+06	1.55047e+06	1.43425e+06	2.07315e+06	1.61857e+06	1.62074e+06	1.84134e+06	C06032	ko00290,ko00660,ko01100,ko01210,ko01230
Ymjm000135	507.185	161.024	508.195	C25H32O11	[M-H]-	8R-Dihydrodehydrodiconferyl alcohol 4-O-β-D-glucopyranoside	Lignans and Coumarins	Lignans	-	2	117805	263973	193824	314262	305114	144221	157409	138837	186177	114344	110047	127139	-	-
pmf0397	311.296	311.296	312.303	C20H40O2	[M-H]-	Arachidic acid	Lipids	Free fatty acids	506-30-9	3	571853	1.30865e+06	573174	614730	277161	469179	598492	570092	774433	276790	247563	240139	C06425	ko01040
Lmxn006423	150.002	122.007	151.009	C7H5NOS	[M-H]-	2(3H)-Benzothiazolone	Alkaloids	Alkaloids	934-34-9	1	97087.2	76087.8	238649	53906.5	69274.2	114435	64979.5	60736.3	145893	92122.4	86619.7	100693	-	-
Lmgn002250	677.171	191.055	678.18	C31H34O17	[M-H]-	Dicaffeoylquinic acid-O-glucoside	Phenolic acids	Phenolic acids	-	2	523375	351356	551540	379292	516309	638116	618032	675771	534398	496090	522036	448432	-	-
MWS2099	137.06	77.0403	136.052	C8H8O2	[M+H]+	4-Methylbenzoic acid	Phenolic acids	Phenolic acids	99-94-5	2	140225	34642.6	51720	118775	169728	185906	9	9	9	148339	155715	133765	C01454	ko01100
Lmbn001930	121.029	77.0394	122.037	C7H6O2	[M-H]-	2-Hydroxybenzaldehyde (Salicylaldehyde)	Phenolic acids	Phenolic acids	90-02-8	3	875980	681715	746034	642898	681882	720202	667032	634838	729824	513003	594221	578187	C06202	ko01100
pmb0865	518.324	184.073	517.317	C26H48NO7P	[M+H]+	LysoPC 18:3(2n isomer)	Lipids	LPC	-	1	1.96623e+07	1.19406e+07	1.45482e+07	2.08603e+07	2.68158e+07	3.5061e+07	2.21569e+07	2.88069e+07	2.19841e+07	1.69577e+07	1.97062e+07	1.7899e+07	-	-
Hagn007569	401.179	59.0137	402.132	C21H22O8	[M-H]-	5,6,7,3',4',5'-hexanmethoxyflavone	Flavonoids	Flavones	-	2	438109	247706	283887	421976	499500	669919	260838	260709	319912	500646	430536	455514	-	-
Wafn003429	441.199	249.135	382.184	C16H30O10	[M+CH3COOH-H]-	3-Methylbutyl 6-O-(alpha-L-arabinopyranosyl)-beta-D-glucopyranoside	Others	Others	-	1	1.15435e+06	652571	892570	744306	982792	963457	579337	626673	667291	845355	738853	848223	-	-
Lmmp000897	611.143	287.054	610.132	C30H26O14	[M+H]+	Gallocatechin-(4α→8)-gallocatechin	Flavonoids	Flavanols	-	3	29037.2	5648.73	10422.7	17505	20005	21900.2	12827.2	35005	22505	16123.2	15005	17505	-	-
Hmbp001276	169.05	65.03	168.042	C8H8O4	[M+H]+	Gallacetophenone	Phenolic acids	Phenolic acids	528-21-2	2	100042	50516.6	91640.7	36900.7	64865.7	71010	72076.6	75823.5	78214.2	64940.7	74026.3	74875.9	-	-
pme2292	89.1073	72.0808	88.1	C4H12N2	[M+H]+	Putrescine	Alkaloids	Alkaloids	110-60-1	3	106159	55919.5	63836.8	193464	258856	213914	69476	68839.4	54153.5	108159	107160	93881.5	C00134	ko00330,ko00470,ko00480,ko00960,ko01100,ko01110,ko02010
mws2218	195.088	83.0604	194.08	C8H10N4O2	[M+H]+	Caffeine	Alkaloids	Alkaloids	58-08-2	1	1.09826e+06	7.22759e+06	222952	90168.7	130909	71234.5	68168.7	69239.9	127505	91913	102155	88036.3	C07481	ko00232,ko01100,ko01110
MWS04412	175.121	70.0658	174.137	C8H18N2O2	[M+H]+	N(6),N(6)-Dimethyl-L-lysine	Amino acids and derivatives	Amino acids and derivatives	2259-86-1	2	1.15516e+07	2.0386e+07	3.85329e+06	6.80744e+06	7.70412e+06	1.65267e+07	3.93961e+06	6.52271e+06	4.69477e+06	8.40164e+06	9.64127e+06	9.6454e+06	-	-
Lskp211459	439.356	203.178	438.35	C30H46O2	[M+H]+	Olean-12-ene-3,16-dione (Maniladione)	Terpenoids	Triterpene	-	1	159052	74587.7	35158.2	67813	124517	180510	69440.6	34991.1	76832.5	83865.9	93020.2	97942.6	-	-
ML10180524	244.095	112.054	243.085	C9H13N3O5	[M+H]+	Cytarabine	Nucleotides and derivatives	Nucleotides and derivatives	147-94-4	3	2.367e+06	2.78579e+06	1.59912e+06	1.79489e+06	1.8108e+06	1.88054e+06	914397	987968	942059	1.39976e+06	1.63711e+06	1.53036e+06	C02961	-
ML10181668	130.086	84.0809	129.079	C6H11NO2	[M+H]+	Cycloleucine	Amino acids and derivatives	Amino acids and derivatives	52-52-8	3	1.76256e+07	3.07402e+07	8.51656e+06	1.5552e+07	1.24688e+07	1.84839e+07	7.70514e+06	1.57166e+07	1.09444e+07	1.56308e+07	1.82897e+07	1.70059e+07	C03969	-
mws1164	179.056	59.0139	180.063	C6H12O6	[M-H]-	D-Fructose	Others	Saccharides	57-48-7	1	4.61925e+06	4.86204e+06	5.60739e+06	9.23271e+06	7.24802e+06	9.66666e+06	5.0038e+06	6.52354e+06	4.24089e+06	6.34141e+06	5.60301e+06	6.50862e+06	C05003	-
Hmcp002316	449.106	317.06	448.101	C21H20O11	[M+H]+	Isorhamnetin-3-O-arabinoside	Flavonoids	Flavonols	-	3	102865	53057.4	69705.9	33558.2	73711.5	107719	180317	95978.6	159758	111815	121399	103702	-	-
Lmhp008763	452.277	311.258	451.27	C21H42NO7P	[M+H]+	LysoPE 16:1(2n isomer)	Lipids	LPE	-	1	84354.2	92192.1	142307	45997	52455.3	140773	300138	220218	339535	112993	101565	118869	-	-
pmb0034	277.103	148.06	276.096	C10H16N2O7	[M+H]+	L-α-Glutamyl-L-Glutamic Acid	Amino acids and derivatives	Amino acids and derivatives	3929-61-1	3	19523.6	14976.9	31067.8	28138.5	26499.3	26944.4	15985	15758.3	12783.6	17302.4	19965.9	19859.9	C01425	-
mws1080	341.109	179.056	342.116	C12H22O11	[M-H]-	Galactinol	Others	Saccharides	3687-64-7	1	3.9356e+06	6.71593e+06	3.87496e+06	4.87873e+06	3.67771e+06	5.94155e+06	4.9833e+06	4.17852e+06	5.89199e+06	4.4761e+06	4.0544e+06	3.83359e+06	C01235	ko00052,ko01100
mws0056	463.088	316.025	464.096	C21H20O12	[M-H]-	Myricetin-3-O-rhamnoside (Myricitrin)	Flavonoids	Flavonols	17912-87-7	3	1982.46	136011	2579.82	1951.65	2606.9	1301.85	654.654	1931.57	244490	53756.2	46731.9	53870.9	C10108	-
pmb3079	300.049	96.9696	301.056	C8H16NO9P	[M-H]-	N-Acetyl-D-glucosamine-1-phosphate	Others	Saccharides	6866-69-9	3	63830.2	102832	81435.5	136731	134477	120258	49106.3	65758.3	62880.6	68240.9	58162.3	64104.8	C04256	-
pme1014	445.31	341.284	444.303	C31H40O2	[M+H]+	Menatetrenone (Vitamin K2)	Others	Vitamin	11032-49-8	3	437936	425757	463112	268591	342617	342474	399387	890313	372727	415143	369594	357530	-	-
pmn001684	225.113	147.082	226.12	C12H18O4	[M-H]-	Tuberonic Acid	Organic acids	Organic acids	124649-26-9	1	161903	137130	193014	219150	220858	284517	141973	111358	83677.8	132962	135264	153444	-	-
Zmdp000292	189.135	70.0652	188.127	C7H16N4O2	[M+H]+	Arginine methyl ester	Amino acids and derivatives	Amino acids and derivatives	-	2	1.22472e+06	1.4292e+06	167770	441836	1.09902e+06	2.21551e+06	314708	278269	334129	822384	710630	727579	-	-
mws1074	177.019	121.029	178.027	C9H6O4	[M-H]-	Daphnetin	Lignans and Coumarins	Coumarins	486-35-1	3	27623.2	17618.8	32953.5	29556.6	19700	29099.3	12614.5	28684.5	21919	21818	19646.4	23045.3	C03093	-
pme3382	160.061	98.0237	161.069	C6H11NO4	[M-H]-	N-Acetyl-L-threonine	Amino acids and derivatives	Amino acids and derivatives	17093-74-2	3	28462.7	21417.1	21346.9	30005.3	28611.2	29414.3	15638.4	28449.7	20415.7	16717.4	19629.2	18075.1	-	-
Zmpn000095	261.038	78.9588	262.045	C6H15O9P	[M-H]-	Sorbitol-6-phosphate	Others	Saccharides	20479-58-7	3	63693	63516	65046.5	92724.4	72519.5	78609.3	63811.6	91315.7	57851.1	64493.1	67386.6	57485.5	C01096	ko00051,ko01100
Lmbp000668	124.039	78.0336	123.032	C6H5NO2	[M+H]+	Isonicotinic acid	Others	Vitamin	55-22-1	3	355343	294255	282238	273524	256286	332140	239939	270748	266499	248831	263581	224180	C07446	-
mws4183	433.078	300.033	434.085	C20H18O11	[M-H]-	Quercetin-3-O-arabinoside	Flavonoids	Flavonols	22255-13-6	3	9	9	9	9	60973.7	45286	32802.7	40321.5	23796.3	24713	29082	27096.9	-	-
mws1499	149.046	59.0131	150.053	C5H10O5	[M-H]-	D-Arabinose	Others	Saccharides	10323-20-3	3	155835	139749	145247	190399	210381	211376	170045	114414	123411	183842	156087	169473	C00216	ko00040,ko00053,ko00520,ko01100,ko01250
pme0006	116.071	70.0651	115.063	C5H9NO2	[M+H]+	L-Proline	Amino acids and derivatives	Amino acids and derivatives	147-85-3	3	6.38534e+06	5.60101e+06	2.87651e+06	4.6706e+06	3.86065e+06	7.6796e+06	2.76655e+06	3.48654e+06	3.14269e+06	4.67538e+06	4.82645e+06	5.44456e+06	C00148	ko00330,ko00332,ko00470,ko00970,ko01100,ko01110,ko01230,ko02010
Zbzp007397	181.121	135.117	180.115	C11H16O2	[M+H]+	5,6,7,7a-tetrahydro-4,4,7a-trimethyl-2(4H)-benzofuranone	Others	Others	15356-74-8	2	436418	307193	585699	302339	239360	342674	387118	452666	382348	299244	342964	348871	-	-
pmb0751	321.097	147.044	320.09	C16H16O7	[M+H]+	Trans-5-O-(p-Coumaroyl)shikimate	Phenolic acids	Phenolic acids	-	3	320005	395005	486207	832505	627505	427505	657505	279537	482505	227095	199892	234241	C02947	ko00940,ko00941,ko00945,ko01100,ko01110
Lmhp007598	534.355	184.073	533.348	C27H52NO7P	[M+H]+	LysoPC 19:2(2n isomer)	Lipids	LPC	-	2	87102.1	66215.6	67234.4	104523	77877.1	155489	81323.8	95465.4	66627.6	51735.6	54067	45979.3	-	-
MWS04491	114.055	68.0504	113.048	C5H7NO2	[M+H]+	3,4-Dehydro-DL-proline	Amino acids and derivatives	Amino acids and derivatives	3395-35-5	2	176096	156880	206883	185987	192690	196172	171512	165104	157471	146549	166301	171846	-	-
pme1184	268.104	152.057	267.097	C10H13N5O4	[M+H]+	2'-Deoxyguanosine	Nucleotides and derivatives	Nucleotides and derivatives	961-07-9	3	160730	370693	260199	172499	134775	226405	372917	283434	152549	190542	219840	221239	C00330	ko00230,ko01100,ko01232,ko02010
mws1401	175.108	84.0444	174.1	C7H14N2O3	[M+H]+	L-Theanine	Amino acids and derivatives	Amino acids and derivatives	3081-61-6	3	651871	3.73828e+06	132519	106690	78091.2	82928.4	48867.6	83916.5	112164	112997	133292	123338	C01047	-
Lmhp009034	452.277	311.258	451.27	C21H42NO7P	[M+H]+	LysoPE 16:1	Lipids	LPE	-	1	47531.1	54995	70972	34955.3	28529.8	66466.3	60729.1	86737.1	123438	66741.3	73963.4	62954.1	-	-
Lmhp001732	263.139	70.0638	262.132	C14H18N2O3	[M+H]+	L-Prolyl-L-Phenylalanine	Amino acids and derivatives	Amino acids and derivatives	13589-02-1	2	95397.9	67313.9	63261.3	57963.4	68476.4	87236.1	70034.5	63906.5	66283.2	76404.5	70850	64762.1	-	-
Hmmp001310	188.071	118.065	187.063	C11H9NO2	[M+H]+	3-Indoleacrylic acid	Alkaloids	Plumerane	1204-06-4	1	2.58435e+07	4.81836e+07	9.01083e+06	2.18588e+07	1.72947e+07	3.07568e+07	1.14135e+07	1.85375e+07	1.21751e+07	2.54924e+07	2.57402e+07	2.21212e+07	C21283	-
Lmyp004318	595.145	287.056	594.137	C30H26O13	[M+H]+	Kaempferol-3-O-(6''-p-Coumaroyl)galactoside	Flavonoids	Flavonols	-	3	20103.6	11080	15352.3	15888.2	25545.8	15455.8	8259.66	7299.38	14183.5	14848.9	15377.2	13082.4	-	-
MWSslk154	277.129	115.041	276.121	C12H20O7	[M+H]+	Triethyl citrate	Organic acids	Organic acids	77-93-0	2	551888	454200	897822	169241	322783	473976	318599	214665	463626	342636	399054	351330	-	-
Zmyn000247	147.03	57.0346	148.037	C5H8O5	[M-H]-	2-Hydroxyglutaric Acid	Organic acids	Organic acids	13095-48-2	3	2.24092e+06	2.01353e+06	1.58755e+06	2.12238e+06	2.07095e+06	2.31103e+06	2.16456e+06	1.44595e+06	2.25115e+06	1.57013e+06	1.77089e+06	1.85083e+06	C03196	ko00310,ko01100
pmb0786	180.087	163.06	179.079	C6H13NO5	[M+H]+	D-Glucosamine	Others	Saccharides	3416-24-8	3	3.58135e+06	3.53854e+06	3.22368e+06	3.71663e+06	3.29362e+06	3.78119e+06	3.34125e+06	3.40002e+06	4.57095e+06	3.74918e+06	4.28042e+06	4.40227e+06	C00329	ko00520,ko01100,ko01250
HJAP135	505.123	257.08	504.127	C24H24O12	[M+H]+	Pinocembrin-7-O-(6''-O-malonyl)glucoside	Flavonoids	Flavanones	-	3	47066.9	7257.83	13588	7630.4	17662.1	32555.6	21214.9	20137.3	29746.6	17363.4	20449	19691.3	-	-
Hmgp002148	479.12	317.06	478.111	C22H22O12	[M+H]+	Nepetin-7-O-alloside*	Flavonoids	Flavones	-	1	3.41744e+06	1.96063e+06	2.94627e+06	1.53364e+06	2.37444e+06	3.48925e+06	4.67426e+06	2.12872e+06	3.94353e+06	2.32514e+06	2.75203e+06	2.56356e+06	-	-
HJAP064	565.118	317.076	564.111	C25H24O15	[M+H]+	Isorhamnetin-3-O-(6''-malonyl)glucoside	Flavonoids	Flavonols	-	1	1.57816e+06	814541	2.46685e+06	584297	662992	1.26913e+06	7.92436e+06	5.37403e+06	6.73762e+06	2.94968e+06	2.64819e+06	2.50408e+06	-	-
Lmhp001670	231.17	72.0808	230.163	C11H22N2O3	[M+H]+	L-Valyl-L-Leucine	Amino acids and derivatives	Amino acids and derivatives	3989-97-7	3	432081	520819	348084	496659	365366	266535	401062	364363	324886	316173	318116	273039	-	-
mws1068	285.041	151.004	286.048	C15H10O6	[M-H]-	Kaempferol (3,5,7,4'-Tetrahydroxyflavone)	Flavonoids	Flavonols	520-18-3	3	4943.88	13291.2	90016.4	12902.9	9721.91	26480.4	21419.8	18112.7	24312.1	20617	24046.4	21082.1	C05903	ko00941,ko00944,ko01100,ko01110
mws1336	138.055	120.044	137.048	C7H7NO2	[M+H]+	4-Aminobenzoic acid	Phenolic acids	Phenolic acids	150-13-0	3	66215.4	75132.3	76153.1	61311.2	66501.4	65578.7	90583.8	89649.7	99319.9	70702	78276.4	66216.5	C00568	ko00790,ko01100,ko01240
pmb2999	461.109	299.1	462.116	C22H22O11	[M-H]-	Chrysoeriol-5-O-glucoside	Flavonoids	Flavones	-	3	6.02274e+06	2.45047e+07	4.3062e+06	515199	371946	1.75237e+06	1.96538e+07	1.11008e+07	5.22451e+06	8.97937e+06	7.59278e+06	8.57577e+06	-	-
pma6460	337.093	163.04	338.1	C16H18O8	[M-H]-	4-O-p-Coumaroylquinic acid	Phenolic acids	Phenolic acids	32451-86-8	3	177704	129692	141546	141557	209665	185977	142616	102182	121142	92599.6	102182	86233.1	C10441	-
pmn001691	327.218	291.198	328.225	C18H32O5	[M-H]-	9,12,13-Trihydroxy-10,15-octadecadienoic acid	Lipids	Free fatty acids	-	1	101197	141629	129948	54185.9	75299.5	79662.8	133332	153713	87746.5	72702.4	85710.7	76027	-	-
MWSslk022	329.139	229.1	328.131	C19H20O5	[M+H]+	Decursinol angelate	Lignans and Coumarins	Coumarins	130848-06-5	3	263183	99850.8	81645.6	28445.9	7901.98	1.99681e+06	21910.5	61690.4	36372	27510.5	31236.9	26506.1	-	-
mws1346	162.076	98.0601	161.069	C6H11NO4	[M+H]+	DL-2-Aminoadipic acid	Alkaloids	Alkaloids	542-32-5	3	126481	110131	101084	125293	133569	157183	91800.8	92382.8	101308	101087	120575	112090	C00956	ko00300,ko00310,ko00311,ko01100,ko01110,ko01210,ko01230
pmb0490	235.144	147.044	234.137	C13H18N2O2	[M+H]+	p-Coumaroylputrescine	Alkaloids	Phenolamine	34136-53-3	3	79559.3	75323	57790.5	50654.7	57470.1	67046.6	97304.8	55371.5	86662.4	43398.6	46860.5	51693.7	C18326	ko00330,ko01100
zjgp122321	355.103	163.046	354.095	C16H18O9	[M+H]+	4-O-acetyl-3-O-caffeoyl-2-C-methyl-D-erythronate	Others	Others	-	1	2.80154e+06	2.30601e+06	1.68462e+06	2.38608e+06	2.60854e+06	2.8694e+06	2.36365e+06	2.2245e+06	2.61866e+06	2.21883e+06	2.37696e+06	2.64172e+06	-	-
pmp001251	520.34	184.073	519.332	C26H50NO7P	[M+H]+	LysoPC 18:2(2n isomer)	Lipids	LPC	-	1	2.61686e+07	4.44673e+07	2.47517e+07	2.43689e+07	2.50759e+07	3.12176e+07	2.61628e+07	2.51582e+07	2.48641e+07	3.0997e+07	2.60962e+07	2.9878e+07	-	-
mws0884	328.045	134.047	329.053	C10H12N5O6P	[M-H]-	Cyclic 3',5'-Adenylic acid	Nucleotides and derivatives	Nucleotides and derivatives	60-92-4	3	175327	209774	136121	109809	123559	129502	170288	179081	162258	126883	112110	107245	C00575	ko00230,ko01100
Zmhn001926	299.077	137.025	300.084	C13H16O8	[M-H]-	1-O-Salicyloyl-β-D-glucose	Phenolic acids	Phenolic acids	60517-74-0	2	1.83985e+07	1.66947e+07	2.46603e+07	1.11171e+07	1.42534e+07	1.69143e+07	1.3744e+07	1.58193e+07	2.74937e+07	1.46173e+07	1.22686e+07	1.39148e+07	-	-
mws0237	187.098	125.097	188.105	C9H16O4	[M-H]-	Azelaic acid	Organic acids	Organic acids	123-99-9	1	1.13215e+07	1.42792e+07	9.00066e+06	1.02833e+07	9.27019e+06	7.88747e+06	4.45195e+06	4.64912e+06	3.75523e+06	5.8836e+06	7.00085e+06	6.25734e+06	C08261	-
Zmzn000078	168.988	78.9583	169.998	C3H7O6P	[M-H]-	Dihydroxyacetone phosphate	Others	Saccharides	57-04-5	3	223942	210185	188965	252273	199492	240994	149097	181083	218700	183563	159552	156382	C00111	ko00010,ko00040,ko00051,ko00052,ko00561,ko00562,ko00564,ko00640,ko00710,ko00760,ko01100,ko01110,ko01200,ko01230
Lmdn001925	537.198	375.152	538.205	C26H34O12	[M-H]-	Olivil-4'-O-glucoside	Lignans and Coumarins	Lignans	76880-93-8	3	73826.3	68661	140636	66377.6	59153.8	192933	84610.4	80298.9	122140	95473.1	87423.3	104543	-	-
Li512111	519.114	315.051	520.122	C24H24O13	[M-H]-	Isorhamnetin-3-O-(6''-acetylglucoside)	Flavonoids	Flavonols	-	3	605709	341689	885292	228841	307830	570541	3.053e+06	2.22763e+06	2.32436e+06	759434	665720	793757	-	-
pmb3107	359.098	182.022	360.106	C15H20O10	[M-H]-	Glucosyringic Acid	Phenolic acids	Phenolic acids	-	3	33587.6	34749.6	35618	25794.4	18445.9	43141.2	35170.7	14385.8	19661.7	21616.9	20987	24754.3	-	-
MWSHY0136	449.108	287.055	448.101	C21H20O11	[M+H]+	Kaempferol-3-O-glucoside (Astragalin)*	Flavonoids	Flavonols	480-10-4	1	33163670	3470220	5.32478e+06	3.66056e+06	33542570	1.75775e+07	10004525	5709070	7279595	11473595	13711495	13012175	C12249	ko00944,ko01110
ML10195036	300.295	60.0463	299.282	C18H37NO2	[M+H]+	3-Dehydrosphinganine	Lipids	Sphingolipids	16105-69-4	3	24793.9	34273.4	34945.4	37554.2	48727.7	28893.3	34083	29761.7	15659	38785.9	43904.2	36989	C02934	ko00600,ko01100
mws0146	138.055	78.0338	137.048	C7H7NO2	[M+H]+	Nicotinic Acid Methyl Ester(Methyl Nicotinate)	Alkaloids	Pyridine alkaloids	93-60-7	3	28441.2	28807.2	72505	24393.1	36727.3	23334.6	75005	90005	40314.4	35413.9	30472.2	36059.7	-	-
Lmbn002072	159.066	97.0659	160.074	C7H12O4	[M-H]-	2-Propylsuccinic acid	Organic acids	Organic acids	618-57-5	3	123296	116076	124037	168324	165978	174531	42763	56105.5	38817.1	83822.2	73143.5	71064.3	C16657	-
Zmyn000110	258.039	78.9583	259.046	C6H14NO8P	[M-H]-	D-Glucosamine 1-phosphate	Others	Saccharides	2152-75-2	3	114323	119564	92625.7	103330	76102.8	99301	88901.5	135911	94254.8	108916	105193	91462.4	C06156	ko00520,ko01100,ko01250
pmb3317	371.1	179.1	372.106	C16H20O10	[M-H]-	Quinacyl syringic acid	Phenolic acids	Phenolic acids	-	3	63665	43662.9	45775.3	34980.1	36865.4	32825.1	141289	63149.1	109396	55705.4	52401.6	62478	-	-
MWSHY0050	595.166	287.053	594.159	C27H30O15	[M+H]+	Kaempferol-3-O-rutinoside(Nicotiflorin)*	Flavonoids	Flavonols	17650-84-9	1	2.12846e+07	7.38282e+06	28646310	17524750	26132060	2.19203e+07	13516085	16299020	9.27369e+06	19003715	22794660	20939685	C21833	ko00944,ko01110
pme2550	173.009	129.019	174.016	C6H6O6	[M-H]-	Cis-Aconitic acid	Organic acids	Organic acids	585-84-2	3	6.79394e+06	4.05612e+06	2.96403e+06	2.17845e+06	2.6478e+06	3.95813e+06	4.07394e+06	3.548e+06	4.40771e+06	2.99097e+06	3.3572e+06	3.5862e+06	C00417	ko00020,ko00630,ko00660,ko01100,ko01110,ko01210
HJN110	455.359	455.359	456.36	C30H48O3	[M-H]-	3-Hydroxylup-20(29)-en-28-oic acid (Betulinic acid)	Terpenoids	Triterpene	472-15-1	3	15842	37042.6	51552.6	22809.9	18583.1	19326.4	22283.3	18474.8	31679	38847.4	32438.1	36773.9	C08619	-
mws1212	209.081	177.055	208.074	C11H12O4	[M+H]+	Ferulic acid methyl ester	Phenolic acids	Phenolic acids	2309-07-1	3	152508	163570	102477	87292	92959.4	121820	87966	118501	89048.5	120349	132259	110239	-	-
Zmhp002730	627.156	303.051	626.148	C27H30O17	[M+H]+	6-Hydroxykaempferol-6,7-O-Diglucoside	Flavonoids	Flavonols	142674-16-6	2	392505	74979.2	66422.2	71816.5	202505	295005	166835	75634.2	116668	88488	96532	80404	-	-
Zmcn003729	535.182	373.125	536.189	C26H32O12	[M-H]-	1-Hydroxypinoresinol-4'-O-Glucoside	Lignans and Coumarins	Lignans	-	2	597219	331745	403876	375153	410118	410292	699686	488330	645800	391991	398911	336315	-	-
pmb0818	206.081	145.052	205.074	C11H11NO3	[M+H]+	Methoxyindoleacetic acid	Alkaloids	Plumerane	3471-31-6	3	2.19967e+06	6.14888e+06	769080	1.77257e+06	1.50283e+06	2.29087e+06	809239	1.45963e+06	927661	1.79519e+06	2.14576e+06	1.91209e+06	C05660	ko00380
pme0183	152.057	135.03	151.049	C5H5N5O	[M+H]+	Isoguanine	Nucleotides and derivatives	Nucleotides and derivatives	3373-53-3	3	108918	168868	86708.9	76490.1	96344.7	67155.5	80124.8	80026.3	69082.2	91179.6	108900	96726.9	-	-
MWS5231	243.161	181.158	244.167	C13H24O4	[M-H]-	Tridecanedioic acid	Lipids	Free fatty acids	505-52-2	1	111381	111159	132330	88228.3	89580.1	77313	144643	135438	119616	90090	89995.8	105247	-	-
pmb2799	295.228	195.138	296.235	C18H32O3	[M-H]-	12,13-Epoxy-9-Octadecenoic Acid	Lipids	Free fatty acids	6799-85-5	2	22469.3	29735.5	35464.9	36084.6	33194.3	37912.2	28459.8	33357.3	26146	27347	22943.2	26661.5	C14826	ko00591,ko01100
pme0500	503.162	323.098	504.169	C18H32O16	[M-H]-	D-Melezitose	Others	Saccharides	597-12-6	1	1.37519e+06	1.69026e+06	1.63704e+06	828953	768001	948565	1.19157e+06	1.2496e+06	1.61528e+06	830764	822216	966222	C08243	-
pmn001669	237.077	207.029	238.084	C12H14O5	[M-H]-	Methyl sinapate	Phenolic acids	Phenolic acids	20733-94-2	3	14635.5	13742.6	6671.2	13946.4	14841.5	6468.29	3749.07	6659.1	10074.2	12403.7	12311.8	14451.9	-	-
Jmwn002172	315.11	135.04	316.116	C14H20O8	[M-H]-	3,4-dihydroxyphenylethanol-β-D-glucopyranoside	Phenolic acids	Phenolic acids	-	2	158463	115488	64372.1	69231.7	118559	81001.5	296592	152971	218846	123341	112935	102408	-	-
Lmnn102707	315.108	135.045	316.116	C14H20O8	[M-H]-	Cimidahurinine	Phenolic acids	Phenolic acids	142542-89-0	2	158463	115488	64372.1	69231.7	118559	81001.5	296592	152971	218846	123341	112935	102408	-	-
Zmjn001813	159.066	97.0649	160.074	C7H12O4	[M-H]-	Pimelic acid	Organic acids	Organic acids	111-16-0	3	162043	160989	165213	255285	246951	199415	64697.3	50969.8	69057.1	115440	120050	137584	C02656	ko00780,ko01100,ko01240
Lmxp010913	676.455	184.076	675.447	C35H66NO9P	[M+H]+	1-(9Z-Octadecenoyl)-2-(9-oxo-nonanoyl)-sn-glycero-3-phosphocholine	Lipids	Glycerol ester	-	1	1.00811e+06	443450	257393	543721	634114	1.20921e+06	272817	343175	435575	585872	690210	590926	-	-
pme0122	189.123	126.091	188.116	C8H16N2O3	[M+H]+	N6-Acetyl-L-lysine	Amino acids and derivatives	Amino acids and derivatives	692-04-6	3	558430	935862	264658	346757	432007	1.12108e+06	235508	333497	283942	442301	522716	526229	C02727	ko00310,ko01100
Lmrn001951	181.051	135.043	182.058	C9H10O4	[M-H]-	(S)-2-Hydroxy-3-(4-Hydroxyphenyl)Propanoic Acid	Phenolic acids	Phenolic acids	23508-35-2	3	42354.2	62757.7	105143	93020.4	45700.4	53275.3	36250.6	48800.7	73954.2	63881.4	66990.2	55506.4	-	-
mws0193	190.119	84.0823	189.111	C7H15N3O3	[M+H]+	L-Homocitrulline	Amino acids and derivatives	Amino acids and derivatives	1190-49-4	3	335089	283093	316540	278279	258944	376056	265506	272804	228162	258948	286422	313898	C02427	-
mws0344	165.041	75.0091	166.048	C5H10O6	[M-H]-	D-Xylonic acid	Others	Saccharides	526-91-0	3	1.08848e+06	962125	922039	964731	1.0119e+06	1.40584e+06	928730	1.12936e+06	827267	865026	739402	888903	C00502	ko00040,ko01100
MWSmce675	271.083	108.022	272.09	C12H16O7	[M-H]-	Arbutin	Phenolic acids	Phenolic acids	497-76-7	1	320643	304047	351356	201386	286087	340973	284965	218879	261917	186268	217024	224384	C06186	ko00010
pmn001337	431.098	269.102	432.106	C21H20O10	[M-H]-	Emodin-8-O-glucoside	Quinones	Anthraquinone	23313-21-5	1	24601.8	189690	46713.8	6293.89	7435.75	11221.5	249525	106409	65164.6	79436.3	96452.1	90240.2	C10345	-
MWStz191	467.119	303.05	466.111	C21H22O12	[M+H]+	Taxifolin-3'-O-glucoside	Flavonoids	Flavanonols	31106-05-5	2	1965005	520005	337914	413490	860351	2130005	690005	389052	567603	775005	890005	940005	-	-
Lmsn002548	341.088	161.025	342.095	C15H18O9	[M-H]-	1-O-Caffeoyl-β-D-glucose	Phenolic acids	Phenolic acids	14364-08-0	1	714432	1.18139e+06	620606	1.69408e+06	2.03044e+06	2.73657e+06	2.99309e+06	1.96029e+06	1.10539e+06	1.44813e+06	1.20782e+06	1.25507e+06	C10433	-
Zbyn002745	375.129	213.077	376.137	C16H24O10	[M-H]-	Loganic acid	Terpenoids	Monoterpenoids	22255-40-9	2	705087	713988	1.21605e+06	597347	593387	710632	1.27685e+06	686118	728759	519433	626756	607537	C01512	ko00902,ko01110
Zalp003488	369.117	177.055	368.111	C17H20O9	[M+H]+	4-O-Caffeoylquinic acid methyl ester	Phenolic acids	Phenolic acids	123372-74-7	2	1.56581e+06	1.32264e+06	1.53631e+06	1.10899e+06	1.26e+06	1.62523e+06	1.85084e+06	1.91428e+06	1.92172e+06	1.11367e+06	1.23107e+06	1.35703e+06	-	-
MWSmce420	225.111	207.102	224.105	C12H16O4	[M+H]+	Senkyunolide I	Others	Lactones	94596-28-8	3	279258	266417	330633	254544	281289	275260	228645	217492	180694	176112	213469	188024	-	-
mws1060	267.074	135.031	268.081	C10H12N4O5	[M-H]-	9-(Arabinosyl)hypoxanthine	Nucleotides and derivatives	Nucleotides and derivatives	7013-16-3	1	1.05672e+06	1.26473e+06	1.41125e+06	862599	693248	942576	1.40286e+06	1.14392e+06	774075	768762	937739	847947	-	-
HJN086	449.11	287.057	450.116	C21H22O11	[M-H]-	Eriodictyol-3'-O-glucoside	Flavonoids	Flavanones	-	2	674606	197660	297668	203415	403980	605278	257108	213490	319724	324468	278589	270975	-	-
mws0216	132.065	86.0601	131.058	C5H9NO3	[M+H]+	Trans-4-Hydroxy-L-proline	Amino acids and derivatives	Amino acids and derivatives	51-35-4	3	3.68257e+07	9.53068e+07	1.02135e+07	1.19108e+07	2.311e+06	1.77452e+07	1.41587e+07	1.43245e+07	4.07569e+06	2.4138e+07	2.89281e+07	2.87425e+07	C01157	ko00330,ko00470,ko01100,ko02010
mws1174	313.072	253.051	314.079	C17H14O6	[M-H]-	3-O-Acetylpinobanksin	Flavonoids	Flavanonols	52117-69-8	1	20181.8	16834.4	8131.13	20981.8	22586.8	43214.9	26453.6	16716.4	78519.9	37017.3	37978.3	31438.5	C16418	ko00941
Lmmn002274	521.203	359.149	522.21	C26H34O11	[M-H]-	Isolariciresinol-9'-O-glucoside	Lignans and Coumarins	Lignans	63358-12-3	2	76546	84945.2	86486	74157	74520.9	80371.5	93699.1	67644	76170.5	68363.4	80740.5	68145	-	-
mws1014	209.044	149.022	208.037	C10H8O5	[M+H]+	Fraxetin (7,8-Dihydroxy-6-methoxycoumarin)	Lignans and Coumarins	Coumarins	574-84-5	2	475005	512505	582505	605005	580005	1037505	260005	9	295005	597505	730005	662505	C09265	ko00999,ko01110
pme2433	106.086	88.0757	105.079	C4H11NO2	[M+H]+	Diethanolamine	Alkaloids	Alkaloids	111-42-2	3	58199.4	37012.5	48927.4	53328.3	46332.3	40381.5	44732.5	44268.4	38528.9	34956.3	40792.9	34058.5	C06772	ko00564
Lmhp008513	677.374	261.221	676.367	C33H56O14	[M+H]+	2-α-Linolenoyl-glycerol-1,3-di-O-glucoside*	Lipids	Glycerol ester	-	1	38103.1	14830.7	42412.7	30001.3	35862.2	41196.6	43822.8	80084.5	38612.8	30346.5	27237	24862.1	-	-
pmb0864	426.262	285.242	425.254	C19H40NO7P	[M+H]+	LysoPE 14:0	Lipids	LPE	-	1	66545.7	62746	53820.5	55994.9	51793.1	55136.6	85133.8	79347.9	83275.3	55953.6	66510	56325.3	-	-
Zmhn001793	341.089	179.034	342.095	C15H18O9	[M-H]-	6-O-Caffeoyl-D-glucose	Phenolic acids	Phenolic acids	-	1	579447	1.22056e+06	864278	861815	1.1397e+06	1.85033e+06	1.41442e+06	1.83426e+06	1.09257e+06	1.23169e+06	1.00916e+06	1.09569e+06	-	-
mws4168	387.144	227.071	386.137	C21H22O7	[M+H]+	Praeruptorin A	Lignans and Coumarins	Coumarins	73069-25-7	3	21005.6	24329.2	18872.7	23050.1	20714.7	22072.5	17999.1	19686.1	18761.6	15909.1	19510.4	17747	-	-
MA10039641	341.109	89.0246	342.116	C12H22O11	[M-H]-	Lactobiose	Others	Saccharides	63-42-3	1	1.66563e+06	1.24384e+06	2.92778e+06	1.18672e+06	2.49688e+06	2.16806e+06	2.77635e+06	2.60188e+06	3.95746e+06	1.74149e+06	1.63098e+06	1.98573e+06	C00243	ko00052,ko01100,ko02010
mws1488	255.233	237.222	256.24	C16H32O2	[M-H]-	Palmitic acid	Lipids	Free fatty acids	57-10-3	2	172492	144580	156760	161238	129722	152477	164172	158062	168813	110354	130962	133614	C00249	ko00061,ko00062,ko00071,ko00073,ko01040,ko01100,ko01212
pmp000589	551.103	303.051	550.096	C24H22O15	[M+H]+	Quercetin-7-O-(6''-malonyl)glucoside	Flavonoids	Flavonols	-	2	1782505	622940	2127505	1465005	522230	2627715	2828200	4461205	1.31155e+06	3191375	2602035	2998075	-	-
mws0943	151.051	71.0128	152.059	C7H8N2O2	[M-H]-	1,4-Dihydro-1-Methyl-4-oxo-3-pyridinecarboxamide	Alkaloids	Pyridine alkaloids	769-49-3	3	87527.9	64598.6	100175	53655	50089.3	75351.9	76431.8	59702.1	62258.8	70326.9	70832.2	58716.4	C05843	ko00760,ko01100
pme0271	115.004	71.0139	116.011	C4H4O4	[M-H]-	Maleic acid	Organic acids	Organic acids	110-16-7	1	372384	392654	614946	625050	415790	434353	554270	565815	415600	396569	446430	363915	C01384	ko00350,ko00650,ko00760,ko01100
mws0376	115.004	71.0139	116.011	C4H4O4	[M-H]-	Fumaric acid	Organic acids	Organic acids	110-17-8	1	372384	392654	614946	625050	415790	434353	554270	565815	415600	396569	446430	363915	C00122	ko00020,ko00190,ko00220,ko00250,ko00350,ko00360,ko00620,ko00650,ko00760,ko01100,ko01110,ko01200
Lmgn003073	735.221	367.107	368.111	C17H20O9	[2M-H]-	5-O-Feruloylquinic acid	Phenolic acids	Phenolic acids	-	1	2.05927e+07	1.08595e+07	8.54869e+06	4.81029e+06	1.18867e+07	1.3418e+07	6.26846e+06	6.49666e+06	7.98719e+06	1.1093e+07	9.3621e+06	9.27946e+06	-	-
mws0018	203.223	84.081	202.216	C10H26N4	[M+H]+	Spermine	Alkaloids	Alkaloids	71-44-3	3	9.49117e+06	1.14513e+07	7.45259e+06	6.56711e+06	1.45026e+07	9.53187e+06	1.00149e+07	1.27491e+07	1.00369e+07	8.67991e+06	1.01294e+07	8.36998e+06	C00750	ko00330,ko00410,ko00480,ko00770,ko01100,ko01240
pme3184	332.075	136.062	331.068	C10H14N5O6P	[M+H]+	2'-Deoxyadenosine-5'-monophosphate	Nucleotides and derivatives	Nucleotides and derivatives	653-63-4	2	495767	496140	352255	559588	473805	511172	472036	509228	511239	518712	426112	448106	C00360	ko00230,ko01100,ko01232
mws1593	665.215	161.044	666.222	C24H42O21	[M-H]-	D-Maltotetraose	Others	Saccharides	34612-38-9	3	281444	206216	246545	61699.1	152908	142237	185811	156105	203263	183073	154478	188550	C02052	-
pme0075	188.056	128.035	189.064	C7H11NO5	[M-H]-	N-Acetyl-L-glutamic acid	Amino acids and derivatives	Amino acids and derivatives	1188-37-0	3	61860.6	55003.4	68246.1	100789	67380.9	85061.2	70872.9	85394.7	40971.1	49599.5	58472.1	60749.4	C00624	ko00220,ko01100,ko01110,ko01210,ko01230
HJAP148	581.148	287.059	580.143	C26H28O15	[M+H]+	Kaempferol-3-O-sambubioside	Flavonoids	Flavonols	27661-51-4	3	157505	45005	9572.78	35005	55182.2	98908.8	34791.2	43935.6	37394.2	64162	51970.3	57880.8	-	-
pma6455	229.012	96.9696	230.019	C5H11O8P	[M-H]-	Ribulose-5-phosphate	Others	Saccharides	4300-28-1	3	179580	255743	162244	296630	254627	219334	144489	202270	131215	143397	146033	172687	C00117	ko00030,ko00230,ko00440,ko00710,ko00750,ko01100,ko01110,ko01200,ko01230,ko01240
pmn001644	519.078	300	520.085	C23H20O14	[M-H]-	Quercetin-3-O-(2''-O-acetyl)glucuronide	Flavonoids	Flavonols	-	3	106656	44018.7	129846	32767.6	52483.7	117553	525399	389721	390245	125568	145035	154897	-	-
HJN003	385.113	223.062	386.121	C17H22O10	[M-H]-	1-O-Sinapoyl-β-D-glucose	Phenolic acids	Phenolic acids	-	1	1.75991e+06	1.1424e+06	2.22873e+06	2.65829e+06	1.74635e+06	1.65886e+06	1.54213e+06	954581	1.18248e+06	1.59167e+06	1.33857e+06	1.32612e+06	C01175	ko00940,ko01110
Zmyn000268	89.0247	71.02	90.0317	C3H6O3	[M-H]-	2,3-Dihydroxypropanal	Others	Saccharides	56-82-6	3	16088.4	18082.5	15008.7	14714.1	17842.5	18657.9	17959.2	26488.7	22467.6	21164.1	17183	20108	C02154	-
pmb0492	584.275	325	583.268	C34H37N3O6	[M+H]+	N',N'',N'''-p-Coumaroyl-cinnamoyl-caffeoyl spermidine	Alkaloids	Phenolamine	-	3	256495	195885	89738	186558	204692	135368	228055	183062	357373	220356	257024	210966	-	-
Lmhp010908	536.371	184.073	535.364	C27H54NO7P	[M+H]+	LysoPC 19:1	Lipids	LPC	-	1	94078.4	97067.2	146606	110782	114561	125615	149544	283964	201516	139178	156685	126853	-	-
MWS3083	319.229	59.0139	320.235	C20H32O3	[M-H]-	15(S)-HETE; 15(S)-Hydroxy-5Z,8Z,11Z,13E-eicosatetraenoic acid	Lipids	Free fatty acids	54845-95-3	2	312505	200183	185222	324632	187607	340914	189065	213283	167283	335843	288517	274943	C04742	ko00590
Wagp001323	180.137	121.065	179.131	C11H17NO	[M+H]+	4-[2-(1-methylethyl)aminoethyl]phenol	Alkaloids	Quinoline alkaloids	-	2	39898.1	48675.4	39127.3	43762.5	24517	42702.3	31580.7	27854.8	16477.3	39173	41336.9	47975.2	-	-
MWSHY0098	307.081	139.039	306.074	C15H14O7	[M+H]+	Epigallocatechin	Flavonoids	Flavanols	970-74-1	3	110687	3.86198e+06	25888.3	32004.8	15297.7	30893.1	12010	22866.1	19289	64397.7	69503.1	56040.4	C12136	ko00941,ko01110
mws0572	126.066	109.04	125.059	C5H7N3O	[M+H]+	5-Methylcytosine	Nucleotides and derivatives	Nucleotides and derivatives	554-01-8	3	105190	75640.6	66436.6	56389.4	67391.9	143260	60190.7	59704.3	85397.7	67295.4	83500.3	75363.8	C02376	ko00240,ko01100
Wafn002902	497.223	305.161	438.21	C19H34O11	[M+CH3COOH-H]-	Octanoyl arabinosylglucoside	Others	Saccharides	-	1	139889	161567	57874	89365	100909	40313.2	9	9	9	84856.5	68319.6	77985	-	-
pmb0862	440.277	184.074	439.27	C20H42NO7P	[M+H]+	LysoPC 12:0	Lipids	LPC	20559-18-6	3	18968.4	21419.6	20270.7	14613.9	13450.5	20343	20894.8	17237.7	20794.5	22240.7	26557.1	22024.2	-	-
Zmzn000079	199.002	78.9585	200.009	C4H9O7P	[M-H]-	D-Erythrose-4-phosphate	Others	Saccharides	585-18-2	1	178598	191617	191100	183176	186269	214479	220489	219887	238052	152068	182663	186466	C00279	ko00030,ko00400,ko00710,ko00750,ko01100,ko01110,ko01200,ko01230,ko01240
Lmfn004235	359.077	161.024	360.084	C18H16O8	[M-H]-	Myricetin-3,7,3'-trimethyl ether	Flavonoids	Flavonols	-	3	85988.8	57990	36386.5	23339.2	74521.2	33172.2	158765	110860	144525	45953.7	45313.9	54771.1	-	-
Lmmn002260	551.213	389.167	552.221	C27H36O12	[M-H]-	5'-Methoxyisolariciresinol-9'-O-glucoside	Lignans and Coumarins	Lignans	-	2	444849	576815	548348	458370	495452	679601	267101	242202	222051	405096	334767	408653	-	-
pmb2979	549.125	387.1	550.132	C25H26O14	[M-H]-	Hesperetin-7-O-(6''-malonyl)glucoside	Flavonoids	Flavanones	-	3	172902	128265	250884	202201	163845	168410	86723.5	124044	125888	128242	150269	122627	-	-
MWSmce061	237.072	176.045	236.069	C12H12O5	[M+H]+	Dimethylfraxetin; 6,7,8-Trimethoxycoumarin*	Lignans and Coumarins	Coumarins	6035-49-0	1	380986	1.38481e+06	263210	267057	132981	186372	224745	230611	193564	298739	319035	368598	-	-
Smgp004575	465.1	303.05	464.096	C21H20O12	[M+H]+	Quercetin-5-O-β-D-glucoside	Flavonoids	Flavonols	-	1	4896760	876724	761259	880118	1.97424e+06	4570610	1.66653e+06	1622505	1.26428e+06	2545005	2653400	2145005	-	-
Lmhp009890	546.355	184.073	545.348	C28H52NO7P	[M+H]+	LysoPC 20:3	Lipids	LPC	1199257-41-4	3	29632.5	19943.9	25799.5	31985.8	34661.6	46665.3	40592.4	71739.9	43629.8	28047.9	34932.5	32338	-	-
Hmcp002539	463.122	317.06	462.116	C22H22O11	[M+H]+	Isorhamnetin-3-O-rhamnoside	Flavonoids	Flavonols	-	3	39405	21700.4	43512.6	12678.5	35818.3	53259.3	110731	44463.3	45022.5	47021.2	42738.3	37726.3	-	-
Hmcp007916	209.081	163.07	208.074	C11H12O4	[M+H]+	3-Methyl-6-methoxy-8-hydroxy-3,4-dihydroisocoumarin	Lignans and Coumarins	Coumarins	6803-02-7	3	66542.9	92852.2	60677.7	110429	114900	98698.5	38857.1	49583.8	40462.7	57388.7	71532.1	66825.7	-	-
NK10251888	203.15	70.0653	202.143	C8H18N4O2	[M+H]+	NG,NG-Dimethyl-L-arginine	Amino acids and derivatives	Amino acids and derivatives	30315-93-6	3	418096	355096	262253	244922	354087	844063	302345	273650	293508	270219	331577	327298	C03626	-
HX1341	163.039	89.0379	162.032	C9H6O3	[M+H]+	7-hydroxy-2H-1-benzopyran-2-one	Lignans and Coumarins	Coumarins	-	1	1.80371e+07	1.07876e+07	1.29862e+07	9.60524e+06	1.31113e+07	1.05395e+07	1.56722e+07	1.60242e+07	1.20897e+07	8.31733e+06	9.14086e+06	1.03634e+07	-	-
MWSmce025	369.086	207.032	370.09	C16H18O10	[M-H]-	Fraxetin-8-O-glucoside (Fraxin)	Lignans and Coumarins	Coumarins	524-30-1	1	3.22177e+06	2.92702e+06	3.55719e+06	3.80155e+06	3.1476e+06	4.13478e+06	4.03829e+06	3.07111e+06	2.7237e+06	2.21622e+06	2.20485e+06	2.66582e+06	C09266	-
pme3311	338.989	96.9696	339.996	C6H14O12P2	[M-H]-	D-Fructose-1,6-biphosphate	Others	Saccharides	488-69-7	3	46108.4	45986.3	61764.8	64822	56610.9	40745.1	34311.2	36645.1	50071	32915.6	26416.6	31147.7	C00354	ko00400,ko00710,ko01100,ko01110,ko01200
pme2244	190.086	118.065	189.079	C11H11NO2	[M+H]+	3-Indolepropionic acid	Alkaloids	Plumerane	830-96-6	2	35474.6	69802.5	10457.9	14519.9	20137.8	29036.2	13758.6	23801.1	9557.49	27437	21915.5	24660.2	-	-
Smsn003768	557.06	477.1	558.068	C22H22O15S	[M-H]-	Tamarixetin-3-O-glucoside-7-O-sulfonate	Flavonoids	Flavonols	-	1	4.5999e+06	603460	890159	401815	1.30816e+06	3.41103e+06	4.68836e+06	2.66445e+06	2.6503e+06	2.12074e+06	2.12905e+06	1.73792e+06	-	-
Zblp004882	287.139	121.028	286.121	C17H18O4	[M+H]+	4'-Hydroxy-3,5-dimethoxydihydrochalcone	Flavonoids	Chalcones	-	1	26725.1	15435.9	16274.2	18406.2	21323.9	28906.2	22927.4	23534.2	30872.4	14457.4	11764.9	14309.9	-	-
Lmjp002906	479.118	317.065	478.111	C22H22O12	[M+H]+	Rhamnetin-3-O-Glucoside*	Flavonoids	Flavonols	27875-34-9	1	3.113e+06	1.31445e+06	3.06085e+06	1.52947e+06	2.59263e+06	3.11474e+06	4.54262e+06	2.03145e+06	3.57105e+06	2.29615e+06	2.87681e+06	2.59845e+06	-	-
pme1816	353.088	191.056	354.095	C16H18O9	[M-H]-	Neochlorogenic acid (5-O-Caffeoylquinic acid)	Phenolic acids	Phenolic acids	906-33-2	1	137727	94867.7	120676	89532.7	116963	137844	189505	123485	150468	92783.3	116278	106645	C17147	-
mws0059	609.146	301.037	610.153	C27H30O16	[M-H]-	Quercetin-3-O-rutinoside (Rutin)*	Flavonoids	Flavonols	153-18-4	3	2.35192e+07	1.17534e+07	1.38133e+07	1.16031e+07	1.67051e+07	2.35172e+07	1.39657e+07	1.25806e+07	1.44953e+07	1.52269e+07	1.36705e+07	1.21505e+07	C05625	ko00944,ko01100,ko01110
Hmcp002123	193.05	178.02	192.042	C10H8O4	[M+H]+	Isoscopoletin (6-Hydroxy-7-Methoxycoumarin)	Lignans and Coumarins	Coumarins	776-86-3	1	2.83061e+06	3.54436e+06	15931865	18046655	10693315	5.80006e+06	11221205	5.10134e+06	3.76696e+06	4.51102e+06	5.07298e+06	5.65538e+06	C18079	ko00999
pme3163	289.033	96.9696	290.04	C7H15O10P	[M-H]-	D-Sedoheptuiose 7-phosphate	Others	Saccharides	2646-35-7	3	2.08671e+06	2.21613e+06	2.64014e+06	3.50347e+06	3.47322e+06	2.73052e+06	2.29876e+06	1.36751e+06	1.45509e+06	1.41571e+06	1.73012e+06	1.44959e+06	-	-
pmn001421	337.093	191.056	338.1	C16H18O8	[M-H]-	3-O-p-Coumaroylquinic acid*	Phenolic acids	Phenolic acids	87099-71-6	2	351203	259179	324143	350199	486713	408916	305607	281447	340393	204001	224070	178565	-	-
Lmhp008744	677.374	261.221	676.367	C33H56O14	[M+H]+	1-α-Linolenoyl-glycerol-2,3-di-O-glucoside*	Lipids	Glycerol ester	-	1	8362.29	4889.57	23371	6104.17	8352.13	11181.1	9361.8	18997.5	15274.3	15070	11993.8	13632.6	-	-
Lhmp122020	487.144	355.102	486.137	C21H26O13	[M+H]+	3-O-caffeoyl quininyl arabinoside	Others	Others	-	2	29411.3	9	23117.1	16700.4	19910.1	28133	9	9	9	22906.2	18609.6	22730.8	-	-
mws2212	179.035	135.046	180.042	C9H8O4	[M-H]-	Caffeic acid	Phenolic acids	Phenolic acids	331-39-5	1	3.74583e+06	6.99422e+06	6.81449e+06	2.61656e+06	4.05558e+06	4.55649e+06	1.53692e+07	8.87003e+06	8.2793e+06	5.64087e+06	7.01778e+06	6.04333e+06	C01197	ko00940,ko01100,ko01110
Lmjp003822	531.15	177.055	530.142	C26H26O12	[M+H]+	3,5-O-Dicaffeoylquinic Acid Methyl Ester	Phenolic acids	Phenolic acids	159934-13-1	1	4.27159e+07	3.37482e+07	4.03845e+07	4.02236e+07	3.78093e+07	6.04507e+07	4.29917e+07	2.60573e+07	4.38464e+07	4.14064e+07	5.0582e+07	4.21872e+07	-	-
mws0639	153.019	109.029	154.027	C7H6O4	[M-H]-	2,3-Dihydroxybenzoic Acid*	Phenolic acids	Phenolic acids	303-38-8	3	738545	489005	482932	472606	526612	381954	486699	559784	314884	428786	481002	383005	C00196	ko01110
mws5042	223.108	120.088	222.1	C11H14N2O3	[M+H]+	L-Glycyl-L-phenylalanine	Amino acids and derivatives	Amino acids and derivatives	721-66-4	3	362116	327723	275426	365527	283894	369390	374682	278315	255325	221823	278708	257684	-	-
pmb0608	549.124	301.071	548.117	C25H24O14	[M+H]+	Chrysoeriol-7-O-(6''-malonyl)glucoside	Flavonoids	Flavones	-	2	61202.9	41733.9	111422	22431.4	33890.8	47522.9	220518	222271	232563	103075	99362.9	82745.4	-	-
pma0760	565.119	317.066	564.111	C25H24O15	[M+H]+	3'-O-Methyltricetin-7-O-(6''-malonyl)glucoside	Flavonoids	Flavones	-	3	1.41716e+06	783527	2.59696e+06	547978	730634	1.32961e+06	9.061e+06	4.94554e+06	7.52151e+06	2.8007e+06	2.22496e+06	2.50021e+06	-	-
Lmhp010040	504.308	363.289	503.301	C25H46NO7P	[M+H]+	LysoPE 20:3	Lipids	LPE	-	3	8094.32	9226.8	8103.18	6997.15	8594.62	14276.9	13793.1	18665.7	12916.4	9538.48	11432.7	11921.4	-	-
pme0220	225.148	151.112	224.141	C13H20O3	[M+H]+	Methyl jasmonate	Organic acids	Organic acids	1211-29-6	3	21285.1	15005.3	14554.2	12208.6	15556.3	17084	14464.2	24807.8	18125.4	15864.4	17186.2	13645.8	C11512	ko00592,ko01110
pmn001690	327.145	165.093	328.152	C16H24O7	[M-H]-	3-Hydroxy-4-isopropylbenzylalcohol-3-O-glucoside	Phenolic acids	Phenolic acids	-	2	1.60118e+06	1.44178e+06	1.077e+06	1.69028e+06	1.70013e+06	1.48902e+06	1.04099e+06	1.41998e+06	1.09749e+06	1.14917e+06	1.0352e+06	911275	-	-
Zaln004057	335.076	179.034	336.085	C16H16O8	[M-H]-	4-caffeoylshikimic acid*	Phenolic acids	Phenolic acids	-	1	1.84111e+06	1.34787e+06	1.21732e+06	2.74595e+06	3.00834e+06	2.58388e+06	1.53599e+06	2.71901e+06	1.4797e+06	1.53601e+06	1.42653e+06	1.219e+06	-	-
Lmmn000774	343.103	181.051	344.111	C15H20O9	[M-H]-	Dihydrocaffeoylglucose	Phenolic acids	Phenolic acids	-	3	79867.1	64326.4	65987.9	60917	71327.2	93652.2	64808.9	48023.4	66401.2	53764	54932.8	44185.6	-	-
pmn001695	371.098	249.063	372.106	C16H20O10	[M-H]-	Trihydroxycinnamoylquinic acid	Phenolic acids	Phenolic acids	-	1	2.8018e+06	2.06928e+06	2.64401e+06	3.16644e+06	4.7736e+06	2.96467e+06	2.69759e+06	2.29515e+06	2.64217e+06	1.84766e+06	2.15202e+06	1.71822e+06	-	-
Lmmp002995	713.15	303.06	712.149	C30H32O20	[M+H]+	Quercetin-7-O-(2''-malonyl)glucosyl-5-O-glucoside	Flavonoids	Flavonols	-	2	19001.5	4763.13	11914.4	12505	20005	10957.9	67505	36011.1	17505	15825.9	12505	14614.9	-	-
pmb2653	649.22	145.051	650.227	C24H42O20	[M-H]-	DMelezitose O-rhamnoside	Others	Saccharides	-	3	418370	558693	413284	309939	229416	378985	537597	748286	511147	307718	336413	387594	-	-
Rfmb26201	621.219	417.156	622.226	C30H38O14	[M-H]-	Syringaresinol-4'-O-(6''-acetyl)glucoside	Lignans and Coumarins	Lignans	-	3	450781	440328	891650	433985	398384	433002	1.37984e+06	1.09364e+06	1.09849e+06	594824	522158	470058	-	-
HJN083	521.202	359.15	522.21	C26H34O11	[M-H]-	Lariciresinol-4'-O-glucoside	Lignans and Coumarins	Lignans	143663-00-7	2	454881	520519	603335	507589	591053	526218	155930	219983	167705	322209	350758	406723	-	-
mws1090	259.022	96.9696	260.03	C6H13O9P	[M-H]-	Glucose-1-phosphate	Others	Saccharides	59-56-3	1	8.54478e+06	7.51209e+06	8.08491e+06	1.06223e+07	1.08762e+07	1.19292e+07	7.18078e+06	9.58961e+06	7.32766e+06	7.95513e+06	7.43748e+06	6.26749e+06	C00103	ko00010,ko00040,ko00052,ko00500,ko00520,ko00523,ko00561,ko01100,ko01110,ko01240,ko01250
pmf0400	339.327	183.174	340.334	C22H44O2	[M-H]-	Docosanoic acid (Behenic acid)	Lipids	Free fatty acids	112-85-6	3	95149.9	46894	67473	57650.6	25024.9	28836.2	33052.6	45724.6	35632.5	78669	65114.5	63512.5	C08281	ko00073,ko01040
Zamn00402	179.056	59.0139	180.063	C6H12O6	[M-H]-	sorbose	Others	Saccharides	3615-56-3	1	5.22335e+06	6.01416e+06	3.79587e+06	1.04493e+07	1.07294e+07	8.46029e+06	5.04087e+06	7.57015e+06	4.69863e+06	8.84235e+06	8.17001e+06	6.9397e+06	C01452	-
Lmjp003044	479.118	317.062	478.111	C22H22O12	[M+H]+	Isorhamnetin-3-O-Glucoside*	Flavonoids	Flavonols	5041-82-7	1	3.35032e+06	1.87476e+06	2.78607e+06	1.47518e+06	2.46841e+06	3.44311e+06	3.68663e+06	2.17322e+06	3.18428e+06	2.32238e+06	2.96681e+06	2.69472e+06	-	-
mws0120	258.11	104.107	257.103	C8H20NO6P	[M+H]+	Choline Alfoscerate	Lipids	PC	28319-77-9	3	825070	462918	312694	494980	490332	1.00878e+06	294345	428198	446026	436234	533274	550483	C00670	ko00564,ko00565
MWSmce296	329.131	229.095	328.131	C19H20O5	[M+H]+	Decursin	Lignans and Coumarins	Coumarins	5928-25-6	2	249716	95357.4	77528.3	31814.9	10675.8	2.04935e+06	20813.6	59426.9	29780.6	25852.1	31710.3	25846.7	C09258	-
YC512118	282.279	247.243	281.272	C18H35NO	[M+H]+	Oleamide (9-Octadecenamide)	Lipids	Free fatty acids	301-02-0	1	27742.8	30754.9	56767.4	51204.4	43069.5	52072.2	177039	139943	126991	70721.4	58791.5	56686.5	C19670	-
pmb3081	288.997	96.9696	290.004	C6H11PO11	[M-H]-	Glucarate O-Phosphoric acid	Others	Saccharides	-	3	2.72162e+06	2.24887e+06	2.6267e+06	3.70653e+06	3.78342e+06	2.66244e+06	2.27812e+06	2.05214e+06	2.68591e+06	1.8117e+06	1.41809e+06	1.68629e+06	-	-
ML10176345	171.03	109.029	172.037	C7H8O5	[M-H]-	3-Dehydroshikimic acid	Organic acids	Organic acids	2922-42-1	3	59919.7	71351.9	63618.4	103641	149350	79225	67151	46537.8	45998	46904.5	60119.8	54688.3	C02637	ko00400,ko00999,ko01100,ko01110,ko01230,ko01240
pme2117	426.022	158.925	427.029	C10H15N5O10P2	[M-H]-	Adenosine 5'-diphosphate	Nucleotides and derivatives	Nucleotides and derivatives	58-64-0	3	93630.2	83220.5	227245	126028	82247.5	179720	88279.8	111160	107384	80069.8	94170.4	102601	C00008	ko00190,ko00195,ko00230,ko00908,ko01100,ko01110,ko01232,ko01240
Lmsp003252	641.171	317.066	640.164	C28H32O17	[M+H]+	Isorhamnetin-3-O-sophoroside	Flavonoids	Flavonols	-	1	491956	505005	519375	165215	226308	350090	2440005	596499	1445005	499652	390755	436936	-	-
Ymjm000140	369.115	177.053	368.111	C17H20O9	[M+H]+	3-O-Caffeoylquinic acid methyl ester	Phenolic acids	Phenolic acids	123483-19-2	2	68515.7	72126.8	103708	46960.9	71901.8	87516.1	101426	79793.2	101996	62952.9	59250.4	74809.3	-	-
mws1337	220.118	90.0549	219.111	C9H17NO5	[M+H]+	D-Pantothenic Acid	Others	Vitamin	79-83-4	1	1.83632e+07	1.70798e+07	1.46009e+07	1.79164e+07	1.87789e+07	1.72345e+07	1.32125e+07	1.27479e+07	1.46778e+07	1.31839e+07	1.6535e+07	1.64517e+07	C00864	ko00410,ko00770,ko01100,ko01110,ko01240
pma3101	256.082	124.039	256.082	C11H14NO6+	[M]+	Nicotinate D-ribonucleoside	Others	Vitamin	17720-18-2	3	7.95163e+06	8.41955e+06	7.21279e+06	7.89341e+06	6.31653e+06	6.38019e+06	6.07204e+06	4988709	6.00596e+06	5.75607e+06	6.5927e+06	7.39832e+06	C05841	ko00760,ko01100
MWS201478	253.118	120.086	252.111	C12H16N2O4	[M+H]+	Phe-Ser	Amino acids and derivatives	Amino acids and derivatives	16053-39-7	2	53782.4	41711.8	54587.2	60504.4	18658.6	78069.7	57269.4	66136.6	66784.8	46750.1	60013.9	55891.6	-	-
mws0064	287.056	135.045	288.063	C15H12O6	[M-H]-	Eriodictyol (5,7,3',4'-Tetrahydroxyflavanone)	Flavonoids	Flavanones	552-58-9	3	68726.1	4581.05	6859.42	11435.8	28267.4	18289.8	1668.05	6569.86	7567.86	11562.5	10443.8	13377.5	C05631	ko00941,ko01100,ko01110
mws1202	125.06	93.0335	124.052	C7H8O2	[M+H]+	Guaiacol	Phenolic acids	Phenolic acids	90-05-1	3	220996	128541	96984.5	152188	211122	189886	68616.1	97786.5	81937.7	139064	161614	126298	C15572	-
Zmdn005541	431.098	269.047	432.106	C21H20O10	[M-H]-	Emodin-6-O-glucoside	Quinones	Anthraquinone	-	1	15985.8	102928	22370.6	4270.82	3076.28	5418.64	131972	56748.9	35158.8	49636.3	49231	39384.2	-	-
MWS1877	205.16	133.064	206.167	C14H22O	[M-H]-	4-tert-Octylphenol	Phenolic acids	Phenolic acids	140-66-9	1	12594.6	16370	15269.4	13811.8	9885.53	11850.8	12860.8	14009.3	7322.92	10474.3	12026.7	13519.8	C14205	-
mws2627	317.066	285.039	316.058	C16H12O7	[M+H]+	Tamarixetin (3,3',5,7-Tetrahydroxy-4'-Methoxyflavone)	Flavonoids	Flavonols	603-61-2	3	40940.8	8200.62	16399	10354.3	17449.3	32543.5	19815.5	8209.84	10086.8	12346.4	12393.6	15326.1	C10188	-
pme0057	136.043	118.032	135.035	C4H9NO2S	[M+H]+	L-Homocysteine	Amino acids and derivatives	Amino acids and derivatives	6027-13-0	3	17362.4	53234.9	19097.7	12771.9	9544.21	14160.1	15943	23191.9	11806.3	14566.1	17359.2	18830.9	C00155	ko00270,ko00920,ko01100,ko01110,ko01230
Lmdn003756	193.051	135.046	194.058	C10H10O4	[M-H]-	Methyl caffeate	Phenolic acids	Phenolic acids	3843-74-1	1	39807.9	24660.1	55841.4	327371	18072.3	64456.9	108159	103657	57903.8	62401.5	66745	51740.4	C10477	-
pme1194	228.098	112.054	227.091	C9H13N3O4	[M+H]+	2'-Deoxycytidine	Nucleotides and derivatives	Nucleotides and derivatives	951-77-9	2	81643.3	95518.7	86328.8	76018.9	78233.3	77605.3	69101.8	70765.3	61424.5	60917.8	76622.8	77043.3	C00881	ko00240,ko01100,ko01232,ko02010
mws1189	193.035	72.9931	194.043	C6H10O7	[M-H]-	D-Galacturonic acid	Others	Saccharides	685-73-4	3	323387	502436	589581	452228	454444	445807	377044	419236	575393	344331	308464	398077	C00333	ko00040,ko00053,ko00520,ko01100,ko01240,ko01250,ko02010
Hmcn004128	339.109	159.04	340.116	C16H20O8	[M-H]-	P-Methoyxcinnamate glucoside	Phenolic acids	Phenolic acids	-	1	224725	308011	373355	319122	258877	277594	378076	411043	312332	219834	224065	275297	-	-
Zaln004082	335.076	179.034	336.085	C16H16O8	[M-H]-	3-O-caffeoylshikimic acid*	Phenolic acids	Phenolic acids	-	1	1.94671e+06	1.04026e+06	1.11958e+06	2.56881e+06	2.55279e+06	2.20161e+06	1.34534e+06	1.21075e+06	1.04942e+06	959320	1.24268e+06	1.09529e+06	-	-
mws1290	593.13	285.041	594.137	C30H26O13	[M-H]-	Kaempferol-3-O-(6''-p-Coumaroyl)glucoside (Tiliroside)	Flavonoids	Flavonols	20316-62-5	3	85597.6	82607.1	27967.6	47858	37994.1	45706.9	49034.6	23609.4	59251.9	47365.9	36490.2	42983.9	C17140	-
mws0847	150.077	133.051	149.07	C6H7N5	[M+H]+	1-Methyladenine	Nucleotides and derivatives	Nucleotides and derivatives	5142-22-3	3	42592.8	104025	21610	19507.1	29806.1	29389.6	34334.7	30072.9	28252.3	31556.2	38084.1	40869.6	C02216	-
pme2890	269.062	136.043	268.055	C8H16N2O4S2	[M+H]+	L-Homocystine	Amino acids and derivatives	Amino acids and derivatives	626-72-2	3	12670.2	13066.6	18778.4	17606.1	34839.6	21521.8	13557.2	18991.5	20134.2	15122	11958.1	15123.3	C01817	ko00270
pmp000172	477.139	315.08	476.132	C23H24O11	[M+H]+	5,2'-Dihydroxy-7,8-dimethoxyflavone glycoside	Flavonoids	Flavones	-	3	21762.4	2442.24	37737.5	9	9	9	21215	36199.6	23231.5	16968.4	19296.8	14854.8	-	-
HJN102	677.173	515.137	678.159	C34H30O15	[M-H]-	3,4,5-Tricaffeoylquinic acid	Phenolic acids	Phenolic acids	86632-03-3	1	2.44844e+06	1.46418e+06	1.55144e+06	1.28217e+06	2.06849e+06	2.44415e+06	2.53968e+06	2.30031e+06	3.02748e+06	1.43961e+06	1.87268e+06	1.69072e+06	-	-
Zmbp010005	387.143	245.081	386.137	C21H22O7	[M+H]+	Pteryxin	Lignans and Coumarins	Coumarins	13161-75-6	3	81018.1	80291.4	69832.1	81766.1	72859.4	73899.8	56955.6	59137.5	71203.3	63291.9	78076.7	62247.1	-	-
mws0102	160.04	116.051	161.048	C9H7NO2	[M-H]-	Indole-5-carboxylic acid*	Alkaloids	Plumerane	1670-81-1	3	41821.6	56719.1	41695.2	42115.3	47235.6	46596.7	29360.2	28275.1	25753.1	33497.2	32114.1	25987.5	-	-
ML10171848	147.03	85.0291	148.037	C5H8O5	[M-H]-	D-Arabinono-1,4-lactone	Others	Saccharides	2782-09-4	3	307084	309497	505194	538065	462135	400637	300025	342306	259763	304605	385506	315548	C00652	ko00053,ko01100
HJN051	623.163	315.05	624.169	C28H32O16	[M-H]-	Tamarixetin-3-O-rutinoside	Flavonoids	Flavonols	-	3	416324	285859	584321	333493	542931	535941	404837	228994	319740	368189	284152	314469	-	-
Lmbp003668	419.097	287.054	418.09	C20H18O10	[M+H]+	Kaempferol-3-O-arabinoside	Flavonoids	Flavonols	-	2	286066	44625.3	59301.7	45521.7	91002.3	150634	97159.8	52551.9	63206.8	71831.2	86255.1	93648.9	-	-
Lhmp122022	561.161	207.065	560.153	C27H28O13	[M+H]+	3-O-caffeioyl sinapyl quinic acid	Others	Others	-	1	4.47191e+06	2.47684e+06	1.00262e+06	2.76671e+06	2.41633e+06	1.72231e+06	3.30803e+06	2.12207e+06	2.40861e+06	2.30645e+06	1.83751e+06	2.3637e+06	-	-
Hmgp002036	479.12	317.06	478.111	C22H22O12	[M+H]+	Nepetin-7-O-glucoside(Nepitrin)*	Flavonoids	Flavones	569-90-4	1	3.67481e+06	1.84059e+06	2.93339e+06	1.51815e+06	2.63225e+06	8342430	4.46084e+06	2.46271e+06	3.69593e+06	2.68571e+06	2.06029e+06	2.53987e+06	-	-
pmp001229	209.117	125.06	208.11	C12H16O3	[M+H]+	Senkyunolide K	Others	Lactones	114569-33-4	3	3538.25	2354.66	5929.13	69086.8	4459.9	2956.28	50605.6	46524.7	11915.1	19702	16175.3	15354	-	-
pmc0066	333.06	137.05	332.052	C10H13N4O7P	[M+H]+	2'-Deoxyinosine-5'-monophosphate	Nucleotides and derivatives	Nucleotides and derivatives	3393-18-8	3	3.85769e+06	2.84531e+06	2.32646e+06	4.03863e+06	4.64886e+06	2.96431e+06	945309	3.22329e+06	1.84393e+06	3.47181e+06	4.55021e+06	4.22809e+06	C06196	ko00230,ko01232
Lmbp002962	209.047	194.024	208.037	C10H8O5	[M+H]+	Isofraxetin	Lignans and Coumarins	Coumarins	50656-75-2	1	1.14679e+06	3899955	2.16727e+06	1.66177e+06	1.51881e+06	1.50719e+06	2.20989e+06	1.36601e+06	1.50717e+06	1.30893e+06	1.09893e+06	1.44542e+06	-	-
Lmdp004892	535.108	287.055	534.101	C24H22O14	[M+H]+	Kaempferol-3-O-(6''-malonyl)galactoside*	Flavonoids	Flavonols	-	2	606862	323602	731124	317968	415002	613250	821207	665119	825639	590020	698143	534906	-	-
Rfmb056	591.208	387.144	592.216	C29H36O13	[M-H]-	Medioresinol-4'-O-(6'''-acetyl)glucoside	Lignans and Coumarins	Lignans	-	3	947232	656238	1.50618e+06	686749	951213	1.00664e+06	2.31224e+06	2.01221e+06	2.14505e+06	1.01833e+06	990565	1.26146e+06	-	-
mws1013	177.019	133.03	178.027	C9H6O4	[M-H]-	Esculetin (6,7-Dihydroxycoumarin)	Lignans and Coumarins	Coumarins	305-01-1	3	180327	9	367232	183010	158100	177714	165841	165884	152433	106096	93912.4	123343	C09263	ko00999,ko01110
pme1216	122.025	78.0349	123.032	C6H5NO2	[M-H]-	2-Picolinic acid	Organic acids	Organic acids	98-98-6	3	124296	87748	68329.8	71779.3	69515.6	93507.7	49029.2	70140.7	74608.9	56165.1	70705	56197	C10164	ko00380,ko01100
mws0277	191.056	85.0296	192.063	C7H12O6	[M-H]-	Quinic Acid	Organic acids	Organic acids	77-95-2	1	3.02794e+06	2.15073e+06	3.5949e+06	3.6647e+06	4.68626e+06	4.3742e+06	3.04804e+06	3.05974e+06	2.0416e+06	2.78963e+06	2.54629e+06	3.32677e+06	C00296	ko00400,ko01100
Zmcp002727	935.238	287.058	934.238	C42H46O24	[M+H]+	kaempferol-3-caffcoyldiglucoside-7-glucoside	Flavonoids	Flavonols	-	2	27168.6	65492.6	1236.2	91900.7	131003	53412.7	25187.6	25943.5	21157.1	43906.9	50548.7	38094.6	-	-
pme3083	164.035	120.045	165.043	C8H7NO3	[M-H]-	2-(Formylamino)benzoic acid	Phenolic acids	Phenolic acids	3342-77-6	3	107294	134843	163424	118138	137056	144455	101033	109681	125317	118262	110789	144245	C05653	ko00380,ko01100
pma0791	521.129	273.076	520.122	C24H24O13	[M+H]+	Naringenin-7-O-(6''-malonyl)glucoside	Flavonoids	Flavanones	-	3	26089.7	13852.1	33352.7	13748.4	21205.3	26795.7	126575	96155.1	106088	48066.7	38365	50621.5	-	-
pmb3012	461.109	299.055	462.116	C22H22O11	[M-H]-	Chrysoeriol-7-O-glucoside	Flavonoids	Flavones	19993-32-9	3	97296.3	110819	83785	76244.7	107895	128694	70258.5	49512.9	64667.5	56868.7	52297.8	68559.6	-	-
pme3705	193.035	72.9931	194.043	C6H10O7	[M-H]-	D-Glucoronic acid	Others	Saccharides	6556-12-3	1	447514	554683	514170	480688	476969	378211	437302	477887	472186	421268	470960	556653	C00191	ko00040,ko00053,ko00520,ko00562,ko01100,ko01240,ko01250
MWSmce587	183.065	165.056	182.058	C9H10O4	[M+H]+	2,6-Dimethoxybenzoic acid	Phenolic acids	Phenolic acids	1466-76-8	2	45005	9172.58	20005	9	6949.63	22505	152505	80005	51619.6	47505	49306.4	37505	-	-
Hmtn001288	181.051	135.045	182.058	C9H10O4	[M-H]-	Methyl 2,4-dihydroxyphenylacetate	Phenolic acids	Phenolic acids	67828-42-6	3	61526.6	53851.9	33768	26158.1	51161.3	52082.3	47647.7	42134.5	69321.5	33375.2	32200.7	41508.7	-	-
mws0183	153.019	109.029	154.027	C7H6O4	[M-H]-	3,4-Dihydroxybenzoic acid (Protocatechuic acid)*	Phenolic acids	Phenolic acids	99-50-3	3	683145	760686	631365	596839	462050	613613	585144	606401	831186	624194	508643	479667	C00230	ko01100,ko01110
mws0458	151.04	136.017	152.047	C8H8O3	[M-H]-	Vanillin; 4-Hydroxy-3-Methoxybenzaldehyde	Phenolic acids	Phenolic acids	121-33-5	3	124299	218170	378200	197578	145094	163706	109483	129851	129303	80862.3	101312	107015	C00755	ko00996,ko01100,ko01110
pmf0440	163.075	91.0542	162.068	C10H10O2	[M+H]+	4-MethoxycinnaMaldehyde	Phenolic acids	Phenolic acids	1963-36-6	3	121375	113154	168311	98337.3	93350.8	130954	117523	92765.1	129288	104338	78143.4	92090.6	C10475	-
Hmhp004269	409.148	229.09	408.142	C20H24O9	[M+H]+	Nodakenin	Lignans and Coumarins	Coumarins	495-31-8	3	228325	203921	184234	227221	217934	432505	126206	180005	132664	412505	337505	315005	C09279	-
Wafn004433	455.214	263.151	396.2	C17H32O10	[M+CH3COOH-H]-	1-Hexanol arabinosylglucoside	Others	Others	-	1	13748.4	18875.7	21891.4	11041.1	18158.5	20682.5	9	9	9	12539.2	16228.9	13018.9	-	-
Hmjn004446	593.13	285.04	594.137	C30H26O13	[M-H]-	Luteolin-7-O-(6''-caffeoyl)rhamnoside	Flavonoids	Flavones	-	3	34267.2	22228	13269.7	15773.1	14638	14094.6	21428.5	9402.52	24775	14576.5	17259.1	12980	-	-
Zmhn000892	301.094	139.046	302.1	C13H18O8	[M-H]-	4-O-Glucosyl-3,4-dihydroxybenzyl alcohol	Phenolic acids	Phenolic acids	-	2	253338	225198	393319	204261	261519	297800	358903	261657	361175	188272	239335	249588	-	-
mws0178	353.088	191.055	354.095	C16H18O9	[M-H]-	Chlorogenic acid (3-O-Caffeoylquinic acid)	Phenolic acids	Phenolic acids	327-97-9	1	3.71868e+06	3.26141e+06	2.71227e+06	3.37754e+06	3.43012e+06	4.18551e+06	3.0926e+06	2.677e+06	3.0729e+06	3.10568e+06	3.37648e+06	2.52182e+06	C00852	ko00940,ko00941,ko00945,ko01110
Zmhn001420	165.02	121.034	166.027	C8H6O4	[M-H]-	5,7-Dihydroxy-1(3H)-isobenzofuranone	Phenolic acids	Phenolic acids	27979-58-4	2	1.2055e+06	798284	916482	877368	905659	904761	859151	907629	945545	816423	698847	610474	-	-
mws0192	117.019	73.0295	118.027	C4H6O4	[M-H]-	Succinic acid	Organic acids	Organic acids	110-15-6	2	902798	823946	510197	762877	982486	890885	1.12684e+06	818970	716921	1.04235e+06	774415	945803	C00042	ko00020,ko00190,ko00250,ko00310,ko00350,ko00360,ko00620,ko00630,ko00640,ko00650,ko00760,ko00920,ko01100,ko01110,ko01200
mws0470	117.019	73.0295	118.027	C4H6O4	[M-H]-	Methylmalonic acid	Organic acids	Organic acids	516-05-2	2	902798	823946	510197	762877	982486	890885	1.12684e+06	818970	716921	1.04235e+06	774415	945803	C02170	ko00240,ko00280,ko00640,ko01100
MWSHY0132	449.108	303.05	448.101	C21H20O11	[M+H]+	Quercetin-3-O-rhamnoside(Quercitrin)	Flavonoids	Flavonols	522-12-3	3	155005	67505	120005	82505	162505	38803.9	110005	40050.8	70005	28133.9	34826.8	37833.9	C01750	ko00944
Lmgp003989	499.126	163.04	498.116	C25H22O11	[M+H]+	Dicaffeoylshikimic acid	Phenolic acids	Phenolic acids	-	1	370005	422505	287505	462505	271868	487505	169919	138884	427505	462505	387505	522505	-	-
Zmhp004969	283.134	121.065	282.126	C18H18O3	[M+H]+	4,4,5-Trihydroxy-l,l'-di-2-propenylbiphenyl	Lignans and Coumarins	Lignans	-	3	27929.7	21726.4	38679.4	27151.3	27157.8	27248.1	14484.5	17922.3	17016.9	26257.1	22446.1	19543	-	-
mws1639	223.06	190.027	222.053	C11H10O5	[M+H]+	Isofraxidin	Lignans and Coumarins	Coumarins	486-21-5	1	247354	483506	312966	606884	563379	607224	259426	175957	250394	330774	261904	351144	C17480	-
mws1589	503.162	179.055	504.169	C18H32O16	[M-H]-	D-Panose	Others	Saccharides	33401-87-5	2	1.05504e+06	923486	597115	592806	702274	595571	439116	568311	698198	498817	515732	387430	C00713	-
pmb3093	351.072	105.1	352.079	C16H16O9	[M-H]-	Esculetin-7-O-quinic acid	Lignans and Coumarins	Coumarins	-	3	525405	288454	431778	481136	569491	623615	880922	584742	385011	138162	180733	181981	-	-
pmn001370	681.24	519.188	682.247	C32H42O16	[M-H]-	Pinoresinol-4,4'-O-di-O-glucoside	Lignans and Coumarins	Lignans	63902-38-5	2	147860	164793	203186	167061	202511	244117	88475.7	118487	99349.2	122116	125657	94406.7	-	-
Hmyn007081	481.255	245.04	482.264	C22H43O9P	[M-H]-	LysoPG 16:1	Lipids	Glycerol ester	-	3	22041	50236.8	51570.7	36540.6	42654	48858.7	55911.6	119313	61527.1	17651	19841.9	23705.4	-	-
Hmcp001658	727.171	479.11	726.164	C31H34O20	[M+H]+	Isorhamnetin-3-O-(6''-malonyl)glucoside-7-O-glucoside	Flavonoids	Flavonols	-	3	20028	19030.2	20860.9	8888.54	12160.1	22791.1	205005	102379	126809	50527.4	39631.9	38923.5	-	-
Lmqn000432	333.058	333.056	334.067	C9H19O11P	[M-H]-	1-(sn-Glycero-3-phospho)-1D-myo-inositol	Others	Saccharides	-	2	1.4272e+06	1.4434e+06	1.96904e+06	2.92972e+06	2.33109e+06	1.92593e+06	1.96018e+06	1.98257e+06	1.6701e+06	1.43656e+06	1.39326e+06	1.07472e+06	-	-
pmn001710	521.13	359.08	522.137	C24H26O13	[M-H]-	Rosmarinic acid-3'-O-glucoside	Phenolic acids	Phenolic acids	910028-78-3	3	539474	505906	585139	598999	714241	576255	459655	351629	368191	449652	419986	332508	-	-
mws0262	149.009	87.0088	150.016	C4H6O6	[M-H]-	L-Tartaric acid	Organic acids	Organic acids	87-69-4	3	169647	142324	153337	136379	191119	170512	176836	94593.1	125345	118669	112929	148893	C00898	ko00630,ko01100
mws4174	222.097	138.055	221.09	C8H15NO6	[M+H]+	N-Acetyl-D-mannosamine	Others	Saccharides	7772-94-3	3	81344.1	65557.8	79118.8	136516	139760	126142	55868.6	59278.3	57703.2	76554.8	103911	88230.4	C00645	ko00520,ko01100,ko01250
Zmpn000199	209.03	85.0297	210.038	C6H10O8	[M-H]-	D-Galactaric acid	Others	Saccharides	526-99-8	2	4.09857e+06	2.81738e+06	4.13141e+06	4.52806e+06	5.0923e+06	4.60825e+06	2.88589e+06	4.00855e+06	3.17067e+06	3.16438e+06	2.7277e+06	3.70869e+06	C00879	ko00053,ko01100
Zmhn002227	385.114	223.06	386.121	C17H22O10	[M-H]-	4-O-Glucosyl-sinapate	Phenolic acids	Phenolic acids	-	2	851396	918194	1.88218e+06	1.22327e+06	1.00767e+06	888676	633264	436141	572887	854379	663454	656005	C02919	-
mws0629	281.113	166.086	280.106	C13H16N2O5	[M+H]+	L-Aspartyl-L-Phenylalanine	Amino acids and derivatives	Amino acids and derivatives	13433-09-5	2	134782	128635	104356	122443	100897	136019	89862	79319.8	66932	85471.1	78774.4	105671	-	-
Hmln001836	651.159	489.118	652.164	C29H32O17	[M-H]-	Kaempferol-3-O-(6''-Acetyl)glucosyl-(1→3)-Galactoside	Flavonoids	Flavonols	-	3	23026.3	23163.4	10617.4	21744.7	9576.29	26465.8	39667	28204.1	33054.4	14503.6	18083.3	13510	-	-
Wmln000659	193.075	101.025	194.058	C10H10O4	[M-H]-	3-Methyl-4,8-dihydroxy-3,4-dihydroisocoumarin	Phenolic acids	Phenolic acids	33788-22-6	3	43735.1	33089.1	47807.1	67103.5	75588	61332.2	38415.3	50023.2	20063	29291.6	37253.8	39998.3	-	-
Hmgp002189	463.125	301.07	462.116	C22H22O11	[M+H]+	Hispidulin-7-O-glucoside(Homoplantaginin)	Flavonoids	Flavones	17680-84-1	1	1.72978e+06	1.37614e+06	2.08877e+06	1.25617e+06	1.59656e+06	1.92761e+06	1.6476e+06	1.08897e+06	1.80975e+06	1.09319e+06	1.41863e+06	1.09199e+06	C17762	-
Lmbn003524	171.103	99.0815	172.11	C9H16O3	[M-H]-	9-Oxononanoic acid	Organic acids	Organic acids	2553-17-5	3	37983.5	29446.3	31268.4	33179.8	40663.5	39756	27261.4	28744.9	27328.5	31460.3	23122.2	29851	C16322	ko00592,ko01110
Lmhp002001	265.155	72.0813	264.147	C14H20N2O3	[M+H]+	L-Valyl-L-Phenylalanine	Amino acids and derivatives	Amino acids and derivatives	3918-92-1	1	173927	168805	147035	160104	111121	135537	222321	161940	165267	110840	147134	148418	-	-
pmp000001	301.071	286.047	300.063	C16H12O6	[M+H]+	Hispidulin (5,7,4'-Trihydroxy-6-methoxyflavone)	Flavonoids	Flavones	1447-88-7	3	14543.5	17310.1	18100.4	23639.9	22057.2	22186.3	11716.2	8248.82	7701.97	12616.9	12420.2	16272.5	C10058	-
Wbmp003302	165.09	91.0528	164.084	C10H12O2	[M+H]+	Frambinone	Others	Ketone compounds	-	2	161303	120172	257505	552614	663033	253035	307505	385005	194370	189413	260341	235501	-	-
Zmhn001446	579.208	417.156	580.216	C28H36O13	[M-H]-	Syringaresinol-4'-O-glucoside	Lignans and Coumarins	Lignans	7374-79-0	3	26065.8	28778.6	36850.6	57505	19637.6	23505.2	25508.6	24200.6	39208.2	30400.2	22612.7	29905.2	C10890	-
Zmdp002216	261.145	86.0968	260.137	C11H20N2O5	[M+H]+	L-γ-Glutamyl-L-leucine	Amino acids and derivatives	Amino acids and derivatives	2566-39-4	2	77955.3	117719	65105	36490.5	34020.5	51933.5	62732.3	74936.5	57151.2	40629.4	49048.5	55985.9	-	-
pmd0143	552.402	184.073	551.395	C28H58NO7P	[M+H]+	LysoPC 20:0	Lipids	LPC	108341-80-6	3	45622.6	33085.6	44434.1	54187.6	52846.1	47688.7	50144.7	66337.6	51146.1	35154.8	39043.2	47739.3	-	-
Zmdn002400	451.125	289.073	452.132	C21H24O11	[M-H]-	Epicatechin-3'-O-β-D-glucopyranoside	Flavonoids	Flavanols	-	3	30257.5	16185.1	33194.4	23759.5	29299.9	23174.5	36688.1	34746.5	41802.4	25231.5	22774.3	18315.2	-	-
Lmhp009773	515.322	261.221	514.314	C27H46O9	[M+H]+	1-α-Linolenoyl-glycerol-3-O-glucoside*	Lipids	Glycerol ester	-	1	63281	29932.1	103932	42665.2	62712	68236.7	53220.4	108981	54403.8	58226.2	59422.8	76636.7	-	-
mws0180	153.019	109.029	154.027	C7H6O4	[M-H]-	2,5-Dihydroxybenzoic acid; Gentisic Acid*	Phenolic acids	Phenolic acids	490-79-9	3	514555	367037	305271	274999	354814	352708	323468	311760	443042	243617	298354	336554	C00628	ko00350,ko01100
mws0159	163.04	91.0553	164.047	C9H8O3	[M-H]-	Phenylpyruvic acid	Organic acids	Organic acids	156-06-9	3	349393	321221	334120	234165	285453	316110	284213	311723	268154	311231	239530	237227	C00166	ko00360,ko00400,ko00470,ko00960,ko01100,ko01110,ko01210,ko01230
Lmbn001181	531.139	531.13	532.143	C22H28O15	[M-H]-	Fraxetin-7,8-di-O-glucoside	Lignans and Coumarins	Coumarins	-	3	51604	66858.8	86942.1	43879	47219.9	46073.5	66595.8	57082.1	42253.7	38257	39352.3	50829.3	-	-
Wafp004334	476.197	177.054	475.184	C24H29NO9	[M+H]+	N-Feruloyltyramine 4'-glucoside	Alkaloids	Phenolamine	-	2	580005	835005	280614	158107	179168	572505	258796	197323	620005	372505	515005	430005	-	-
Hahn002084	523.146	161.026	524.153	C24H28O13	[M-H]-	6'-O-caffeoylcatalpol	Others	Others	-	2	26163.9	34188.9	9	9	9	9	9	28520.7	47983.2	43821.9	38943.9	53523.9	-	-
Lmtn002233	327.11	165.05	328.116	C15H20O8	[M-H]-	Androsin	Phenolic acids	Phenolic acids	531-28-2	2	93365.1	125083	210275	116893	95199.1	111485	96612.5	81511.8	88601.5	60119.1	72178.3	83877.8	-	-
Hmln003529	401.146	269.11	402.153	C18H26O10	[M-H]-	Benzyl β-primeveroside	Phenolic acids	Phenolic acids	130622-31-0	2	1.33594e+06	1.00759e+06	1.51702e+06	1.21638e+06	1.24267e+06	1.61658e+06	1.37234e+06	1.33196e+06	1.10631e+06	1.02031e+06	856119	1.19553e+06	-	-
mws1078	138.055	92.0495	137.048	C7H7NO2	[M+H]+	Anthranilic Acid	Phenolic acids	Phenolic acids	118-92-3	3	79905.1	32505	37330.1	162505	72505	89972.9	50005	51281.4	63404.1	34786.5	44184	32557	C00108	ko00380,ko00400,ko00996,ko01100,ko01110,ko01230
mws0214	181.072	71.0139	182.079	C6H14O6	[M-H]-	D-Sorbitol	Others	Saccharides	50-70-4	3	62679.1	56717.7	64438.3	75739.3	77818.2	69457.4	52843.2	59156.3	50729.7	51764	69721.3	70808.5	C00794	ko00051,ko00052,ko01100,ko02010
mws0856	463.088	301.036	464.096	C21H20O12	[M-H]-	Quercetin-4'-O-glucoside (Spiraeoside)*	Flavonoids	Flavonols	20229-56-5	1	2.70939e+07	6.34037e+06	9.08455e+06	1.16768e+07	2.08252e+07	2.3583e+07	2.05426e+07	1.42631e+07	1.29489e+07	1.40683e+07	1.33715e+07	1.01353e+07	-	-
pmb2826	147.03	87.0081	148.037	C5H8O5	[M-H]-	L-Citramalic acid	Organic acids	Organic acids	6236-09-5	3	5.47531e+06	4.66612e+06	4.20005e+06	5.12747e+06	5.83063e+06	5.59098e+06	4.89179e+06	3.34606e+06	4.92105e+06	3.51546e+06	3.67143e+06	4.74274e+06	C02614	ko00660,ko01100
pme0124	173.092	116.071	172.085	C7H12N2O3	[M+H]+	L-Glycyl-L-proline	Amino acids and derivatives	Amino acids and derivatives	704-15-4	3	259791	167475	226173	225412	242787	286008	191178	178080	180696	174213	186644	237655	-	-
MWSHY0092	597.18	289.072	596.174	C27H32O15	[M+H]+	Eriodictyol-7-O-Rutinoside (Eriocitrin)	Flavonoids	Flavanones	13463-28-0	3	1440005	685005	282254	214052	469749	885005	552505	190556	647505	545005	732505	562505	C09732	-
mws0582	322.107	130.05	321.099	C11H19N3O6S	[M+H]+	S-(Methyl)glutathione	Amino acids and derivatives	Amino acids and derivatives	2922-56-7	3	188801	188829	69842.6	142964	77205.4	94536.4	52943.7	64553.7	77574.2	127154	95503.6	96426.4	C11347	-
Lmhp010334	517.337	263.237	516.33	C27H48O9	[M+H]+	2-Linoleoylglycerol-1-O-glucoside	Lipids	Glycerol ester	-	2	11679.8	10220.3	19547.9	11995.1	16308.7	17009	14344	23551.8	11041.5	9019.42	9585.58	12322.2	-	-
pmp000284	223.06	208.036	222.053	C11H10O5	[M+H]+	Fraxidin (8-Hydroxy-6,7-dimethoxycoumarin)	Lignans and Coumarins	Coumarins	525-21-3	1	81483.9	185670	106814	256393	207898	224074	120725	67222	139023	123194	92153.9	129014	C17479	-
Hmtn001120	315.109	153.056	316.116	C14H20O8	[M-H]-	5-(2-Hydroxyethyl)-2-O-glucosylphenol	Phenolic acids	Phenolic acids	-	3	131106	112497	123724	85811.5	134067	130212	175271	186038	164594	91684.9	129985	110925	-	-
Lmgn000242	177.041	113.024	178.048	C6H10O6	[M-H]-	4,5,6-Trihydroxy-2-oxohexanoic acid	Organic acids	Organic acids	56742-44-0	3	14194.2	16102.9	15640.5	11523.6	17109.3	17407.7	12878.4	13604.1	16433.7	8518.5	11702.6	11725.1	C01216	ko00052,ko01100
pme3961	252.109	136.062	251.102	C10H13N5O3	[M+H]+	2'-Deoxyadenosine	Nucleotides and derivatives	Nucleotides and derivatives	958-09-8	1	501222	685605	659214	589806	532121	596134	188514	180286	161838	308108	372387	438088	C00559	ko00230,ko01100,ko01232,ko02010
Lmbp000123	164.074	56.0495	163.067	C6H13NO2S	[M+H]+	L-Homomethionine	Amino acids and derivatives	Amino acids and derivatives	25148-30-5	3	198411	322547	9	48013.6	44326.2	83828.1	18160.5	28376.9	35207	72886.4	56143.7	53227.7	C17213	ko00966,ko01110,ko01210
Hmcn001415	387.13	225.07	388.137	C17H24O10	[M-H]-	Majoroside	Terpenoids	Monoterpenoids	134140-02-6	2	48220.7	18540	33962.7	23350.1	25202.6	36573.5	59217.3	38662.6	47786.3	22054.5	27757.4	19881.2	-	-
mws0221	241.031	151.983	240.024	C6H12N2O4S2	[M+H]+	L-Cystine	Amino acids and derivatives	Amino acids and derivatives	56-89-3	3	16305.6	23864.8	19206.5	20374.2	18439.9	21753.9	29331.6	44357.3	20130.5	17031.4	23654.9	18580.9	C00491	ko00270,ko01100,ko02010
Hmlp003129	359.149	137.063	358.142	C20H22O6	[M+H]+	Matairesinol	Lignans and Coumarins	Lignans	580-72-3	2	30021.9	28946	22419.3	34933.9	27350	10803	26869.8	37200.8	18117.1	17846.6	24593.2	24727.3	C10682	ko00999,ko01100,ko01110
Lmqp000329	296.067	104.108	295.057	C8H14N3O7P	[M+H]+	5-Aminoimidazole ribonucleotide	Nucleotides and derivatives	Nucleotides and derivatives	25635-88-5	1	1.36661e+06	707421	533994	589410	655925	1.90283e+06	432902	678770	1.26926e+06	734550	900409	635991	-	-
Lmrj002087	247.129	86.09	246.122	C10H18N2O5	[M+H]+	L-Isoleucyl-L-Aspartate	Amino acids and derivatives	Amino acids and derivatives	-	2	706349	457147	430270	483036	385522	434949	154832	315021	144185	264112	304510	374084	-	-
MWSslk081	325.144	149.026	324.136	C20H20O4	[M+H]+	Bavachin	Flavonoids	Flavanones	19879-32-4	3	833238	262243	1.11599e+06	590052	575052	989611	1.1201e+06	1.61646e+06	1.18834e+06	578561	724522	513283	-	-
Lmsp004166	611.161	303.052	610.153	C27H30O16	[M+H]+	Quercetin-3-O-glucoside-7-O-rhamnoside*	Flavonoids	Flavonols	-	1	1587505	772505	296099	259587	1112505	1577505	687505	212747	997505	1000005	742505	1055005	-	-
Cmjn004337	401.144	269.104	402.153	C18H26O10	[M-H]-	Benzyl-(2''-O-xylosyl)glucoside	Phenolic acids	Phenolic acids	-	2	1.34207e+06	1.0974e+06	1.33206e+06	989861	889516	1.0833e+06	1.24361e+06	1.52743e+06	923117	878414	608379	751878	-	-
Lmlp005236	451.123	289.083	450.116	C21H22O11	[M+H]+	Dihydrokaempferol-3-O-glucoside	Flavonoids	Flavanonols	1049-08-8	3	402505	270005	192505	155005	182505	365005	207505	50824.6	222505	237505	217505	165005	-	-
mws0628	121.029	92.0268	122.037	C7H6O2	[M-H]-	4-Hydroxybenzaldehyde	Phenolic acids	Phenolic acids	123-08-0	3	158373	130139	163496	91629.4	133263	141182	113132	105684	101413	115371	88327.7	83093.7	C00633	ko01100
mws0491	122.096	105.07	121.089	C8H11N	[M+H]+	2-Phenylethylamine	Alkaloids	Benzylphenylethylamine alkaloids	156-28-5	3	64087.1	56679.3	40498.3	9	63180.7	244428	67180	56807.3	49780.4	80148.7	73333.7	55649	C05332	ko00360,ko01100
pme3967	312.13	180.088	311.123	C12H17N5O5	[M+H]+	2-(Dimethylamino)guanosine	Nucleotides and derivatives	Nucleotides and derivatives	2140-67-2	2	285545	329524	340281	355961	298323	400003	162854	195954	132514	196683	227656	281750	-	-
Lmhp008233	474.262	333.242	473.254	C23H40NO7P	[M+H]+	LysoPE 18:4	Lipids	LPE	-	1	13107	13525.2	14506.1	18404.4	12909.7	17149	19101	27604	23117.8	12977.1	18698.2	17682.3	-	-
Zblp004068	285.078	242.05	284.068	C16H12O5	[M+H]+	7-Methoxy-3,4'-Dihydroxyflavone	Flavonoids	Flavonols	-	2	37556.3	229210	33200.5	1003	4526.26	15656.5	157272	128472	55887.8	106504	94607.8	73029.6	-	-
MWSslk141	625.215	317.103	624.205	C29H36O15	[M+H]+	Hesperidin methylchalcone	Flavonoids	Chalcones	24292-52-2	3	9	9	9	16630.3	11457.8	26658.8	52993.6	21169.3	13544	36426.7	29435.1	25221.3	-	-
Jmwn002620	341.086	161.02	342.095	C15H18O9	[M-H]-	Vanillic Acid-4-O-Glucuronide	Phenolic acids	Phenolic acids	-	1	788513	1.26841e+06	782003	1.77017e+06	2.12659e+06	3.35684e+06	3.57132e+06	2.40038e+06	1.18901e+06	1.44836e+06	1.99971e+06	1.48718e+06	-	-
Hmbn004734	455.318	455.318	456.324	C29H44O4	[M-H]-	3,23-Dihydroxy-30-noroleana-12,20(29)-dien-28-oic acid (30-Norhederagenin)	Terpenoids	Triterpene	117654-06-5	3	295403	9	45332.1	9	9	9	9	9	9	59624.2	43048.3	44344.5	-	-
mws0576	103.04	59.0139	104.047	C4H8O3	[M-H]-	3-Hydroxybutyric acid	Organic acids	Organic acids	300-85-6	3	119734	135451	80076.1	172204	161976	167555	132778	96542.8	80626.3	129497	95188.3	94135.6	C01089	ko00650,ko01100
HJN055	435.13	273.077	436.137	C21H24O10	[M-H]-	Dihydrocharcone-4'-O-glucoside	Flavonoids	Chalcones	-	2	3841.49	14533.1	46059.1	6737.47	7147.87	3182.45	108751	57155.9	16369.7	18627.5	27255.3	25151.8	-	-
mws1375	304.15	185.093	303.143	C12H21N3O6	[M+H]+	Nicotianamine	Alkaloids	Alkaloids	34441-14-0	3	20242.8	11804.7	9391.18	13480.2	18882.2	24254.1	13962.2	10754	12763.9	18111.3	13458.2	19736.2	C05324	ko00270,ko00999,ko01100,ko01110
MWSHY0080	595.166	287.058	594.159	C27H30O15	[M+H]+	Luteolin-7-O-neohesperidoside (Lonicerin)*	Flavonoids	Flavones	25694-72-8	1	43744960	18666475	28066130	22055960	35937890	27709965	21244495	15801195	20771320	18173850	12668075	14091995	C12630	ko00944
pme1261	206.139	76.0757	205.131	C9H19NO4	[M+H]+	D-Panthenol	Others	Saccharides	81-13-0	3	54402.1	30117	32929.7	19887.4	13258.1	37872.5	28583.9	19062.2	94871.5	22202	24398.1	16599.8	C05944	ko00770
MWSHY0104	449.108	287.062	448.101	C21H20O11	[M+H]+	Luteolin-7-O-glucoside (Cynaroside)	Flavonoids	Flavones	5373-11-5	1	30002275	2882225	5139935	3814415	27691250	35801160	8288815	4779255	7167935	15789835	11789770	11262320	C03951	ko00944
Xmyp005654	449.106	287.056	448.101	C21H20O11	[M+H]+	Kaempferol-4'-O-glucoside*	Flavonoids	Flavonols	-	1	30002275	2882225	5139935	3814415	27691250	35801160	8288815	4779255	7167935	15789835	11789770	11262320	-	-
MWSCX017	165.053	119.051	164.047	C9H8O3	[M+H]+	4-hydroxyphenyl acrylaldehyde	Others	Aldehyde compounds	-	2	150005	212505	350005	180005	175005	342505	140202	122614	117075	115917	162505	120673	-	-
mws0677	219.113	160.076	218.106	C12H14N2O2	[M+H]+	N-Acetyl-5-hydroxytryptamine	Alkaloids	Plumerane	1210-83-9	3	251384	234534	117016	123139	183850	230889	153085	168848	153810	178493	123909	138069	C00978	ko00380,ko01100,ko01110
MWS0552	239.202	223.026	240.209	C15H28O2	[M-H]-	Cis-10-Pentadecenoic Acid(C15:1)	Lipids	Free fatty acids	84743-29-3	2	1.77229e+06	1.93647e+06	2.06802e+06	1.49649e+06	1.37254e+06	1.33037e+06	1.58989e+06	3.52792e+06	1.6784e+06	1.15479e+06	1.56115e+06	1.70477e+06	-	-
Lmrn003201	204.067	158.059	205.074	C11H11NO3	[M-H]-	Indole-3-lactic acid	Alkaloids	Plumerane	1821-52-9	3	21948.4	24243.1	31224	22709.6	24107	35942	28026	33664.1	25228	17064.1	22101.8	15289.6	C02043	-
Cmjp004550	391.159	179.07	390.153	C17H26O10	[M+H]+	Loganin	Terpenoids	Monoterpenoids	18524-94-2	2	15099.8	18595.4	11366.7	19882.2	12313.4	14148.8	42505	13333.7	20005	12269.3	16043.3	18264.8	C01433	ko00902,ko01100,ko01110
Xmgp006913	341.139	137.06	340.131	C20H20O5	[M+H]+	2,4,2',4'-tetrahydroxy-3'-prenylchalcone	Flavonoids	Chalcones	-	3	105419	127132	175238	298524	344503	263370	46300.1	37571.6	73438.9	112518	145246	167595	-	-
Lmbn001162	339.074	177.023	340.079	C15H16O9	[M-H]-	Esculetin-7-O-glucoside	Lignans and Coumarins	Coumarins	-	2	6.23574e+06	2.94718e+06	7.12322e+06	5.37304e+06	6.28295e+06	6.35357e+06	6.38616e+06	5.77552e+06	5.42949e+06	3.78342e+06	4.62879e+06	5.61741e+06	-	-
MWSHY0100	435.091	303.058	434.085	C20H18O11	[M+H]+	Avicularin(Quercetin-3-O-α-L-arabinofuranoside)	Flavonoids	Flavonols	572-30-5	3	381744	127372	133826	137228	223412	385565	204198	222505	116034	144429	155264	207004	-	-
Lmsp003729	627.156	319.046	626.148	C27H30O17	[M+H]+	Myricetin-3-O-rutinoside*	Flavonoids	Flavonols	-	3	7383.53	12505	5005	6509.26	6510.22	7505	19882.2	2505	30336.2	15005	15005	10382.3	-	-
Lmyn003971	521.203	359.149	522.21	C26H34O11	[M-H]-	Dihydrodehydrodiconiferyl alcohol-4-O-glucoside	Lignans and Coumarins	Lignans	-	2	57848	85988.5	74078	69141	64166.3	65444	80203	68173	56377.4	66137.2	50128	75190.5	-	-
Lbhp011919	427.085	179.033	426.08	C18H18O12	[M+H]+	Esculin 6'-Malonate	Lignans and Coumarins	Coumarins	-	2	44408	63330.4	9	53043.1	46671.1	104605	201298	154677	182625	132564	105592	89576.6	-	-
pme2601	89.0244	59.0139	90.0317	C3H6O3	[M-H]-	3-Hydroxypropanoic acid	Organic acids	Organic acids	503-66-2	3	19631.7	17156.1	21089.8	18184.2	20728.5	13060.5	9	9	9	19402.8	16822.4	12923.1	C01013	ko00240,ko00410,ko00640,ko01100,ko01200
MWSHY0162	627.156	303.058	626.148	C27H30O17	[M+H]+	Quercetin-3-O-sophoroside (Baimaside)	Flavonoids	Flavonols	18609-17-1	2	2297505	1250005	363599	792905	823939	1195005	1.38929e+06	658638	2357505	1482505	1012505	1147505	C12667	ko00944,ko01110
pme0253	174.113	86.0964	173.105	C8H15NO3	[M+H]+	N-Acetyl-L-leucine	Amino acids and derivatives	Amino acids and derivatives	1188-21-2	3	150005	162505	36305.7	53870.7	59725.7	107505	80005	26788.2	82505	92505	87505	125005	C02710	-
Hmpn005101	451.123	289.07	452.132	C21H24O11	[M-H]-	Sieboldin	Flavonoids	Chalcones	18777-73-6	3	36291.4	10439.9	30005	30009.5	22505	45368.2	5154.58	42899.7	34334.6	22243.8	17505	15005	-	-
Zmsp004363	507.117	303.052	506.106	C23H22O13	[M+H]+	Quercetin-3-O-(6''-O-acetyl)glucoside	Flavonoids	Flavonols	-	3	64385.2	159701	7072.99	39149.4	22505	18399.5	233177	48089	127324	55349.2	51710.6	74416.7	-	-
pme2914	161.046	99.0501	162.053	C6H10O5	[M-H]-	3-Hydroxy-3-methylpentane-1,5-dioic acid	Amino acids and derivatives	Amino acids and derivatives	503-49-1	2	533191	416309	580612	509819	633380	162080	688973	519086	417831	625527	439312	457375	C03761	-
NK10256198	285.041	257.047	286.048	C15H10O6	[M-H]-	3,5,7,2'-Tetrahydroxyflavone; Datiscetin	Flavonoids	Flavones	480-15-9	2	4234.29	9364.05	65706.1	6821.27	3863.03	21822.9	13797.6	14100.8	16600.8	12985.5	15444.8	19437.4	C10036	-
mws0089	447.093	285.041	448.101	C21H20O11	[M-H]-	Kaempferol-7-O-glucoside	Flavonoids	Flavonols	16290-07-6	1	146079	41818.6	80463	33698.6	76082.5	163311	159376	44382.5	36540.8	75672.6	67394.6	49937.1	-	-
Lmfn004093	435.13	315.088	436.137	C21H24O10	[M-H]-	Phloretin-4'-O-glucoside (Trilobatin)	Flavonoids	Chalcones	4192-90-9	2	31651	12371.6	14262.2	5005	21643.7	23731.9	9040.87	5210.54	7125.09	9067.59	11066.5	13722.2	-	-
pmp000596	627.156	465.1	626.148	C27H30O17	[M+H]+	Quercetin-3-O-(2''-O-galactosyl)glucoside	Flavonoids	Flavonols	56782-99-1	2	292505	96224.5	69394.3	89889.1	100894	150005	217478	139302	131317	222505	153957	162505	-	-
MWSmce221	193.046	91.0528	192.042	C10H8O4	[M+H]+	5,7-Dihydroxy-4-methylcoumarin	Lignans and Coumarins	Coumarins	2107-76-8	3	30552.6	25407.5	57505	23939	45167.2	70005	75005	49837.5	23741.3	46701.7	32989.1	33272.5	-	-
mws0242	173.082	111.082	174.089	C8H14O4	[M-H]-	Suberic Acid	Organic acids	Organic acids	505-48-6	3	238616	183286	200336	229632	314967	345027	146744	111891	147707	119310	142859	180194	C08278	-
pmb2507	213.017	96.9696	214.024	C5H11O7P	[M-H]-	2-Deoxyribose-1-phosphate	Nucleotides and derivatives	Nucleotides and derivatives	17210-42-3	3	1.38458e+06	1.26383e+06	1.47994e+06	1.69034e+06	1.38539e+06	1.44709e+06	1.20733e+06	987462	1.21178e+06	821399	983283	1.241e+06	C00672	ko00030,ko00240,ko01100
pmb2591	245.093	203.084	246.1	C13H14N2O3	[M-H]-	N-Acetyl-L-Tryptophan	Amino acids and derivatives	Amino acids and derivatives	1218-34-4	1	33987	27188.4	36050.5	41001.2	31461.9	30312.3	30987.9	22127.9	44476.9	21810.5	14832.5	16265.1	-	-
mws4170	179.056	59.0139	180.063	C6H12O6	[M-H]-	D-Glucose	Others	Saccharides	50-99-7	1	5.92344e+06	6.15904e+06	5.38065e+06	8.89153e+06	1.17886e+07	1.31995e+07	6.08833e+06	7.19307e+06	6.64288e+06	8.82628e+06	8.68077e+06	5.92615e+06	C00031	ko00010,ko00030,ko00052,ko00500,ko00520,ko00524,ko00901,ko01100,ko01110,ko02010
Hmyp002656	222.075	130.064	221.069	C11H11NO4	[M+H]+	Methyl dioxindole-3-acetate	Alkaloids	Plumerane	57061-18-4	2	234232	131563	184555	78126.4	105418	137157	144092	101927	143028	89339.7	135737	126301	-	-
Zbzp002227	265.154	145.028	264.147	C14H20N2O3	[M+H]+	N-Feruloylputrescine	Alkaloids	Phenolamine	501-13-3	2	349457	318994	256799	307491	251463	242640	255771	180166	218461	209840	147724	226576	C10497	ko00330,ko01100
mws1574	373.114	123.008	374.121	C16H22O10	[M-H]-	Geniposidic acid	Terpenoids	Monoterpenoids	27741-01-1	2	48759	53014.5	48720	41975.6	42838.9	42237.5	47924.5	50431.6	51714.8	32388.9	31358.7	45298.3	C11673	ko00902,ko01110
pme2237	181.072	101.024	182.079	C6H14O6	[M-H]-	Dulcitol	Others	Saccharides	608-66-2	3	55244	44425.3	64154.6	33876.8	36712.7	49189	41604.2	48304.2	41252.3	39919.2	44072.4	28528.3	C01697	ko00052,ko01100
pme0519	341.109	119.035	342.116	C12H22O11	[M-H]-	D-Sucrose	Others	Saccharides	57-50-1	1	1.8488e+06	2.06691e+06	1.52335e+06	1.39458e+06	1.69953e+06	2.04108e+06	1.67865e+06	1.65243e+06	1.57891e+06	1.4799e+06	1.09095e+06	989857	C00089	ko00052,ko00500,ko01100,ko01110,ko02010
mws1333	341.109	113.022	342.116	C12H22O11	[M-H]-	Melibiose	Others	Saccharides	585-99-9	3	792352	958202	734502	1.19523e+06	723178	1.31454e+06	687632	727536	1.08393e+06	744800	961493	623922	C05402	ko00052,ko01100,ko02010
Lmrn002746	131.071	85.0654	132.079	C6H12O3	[M-H]-	2-Hydroxy-4-methylpentanoic acid	Organic acids	Organic acids	498-36-2	3	38295	64141	80848.1	74197.9	68142	70661	58891	42303.9	42989.1	49571.5	57529.8	36605	-	-
pme0170	217.13	158.081	216.122	C8H16N4O3	[M+H]+	N-Acetyl-L-Arginine	Amino acids and derivatives	Amino acids and derivatives	155-84-0	3	30477.1	18077.2	45429.7	11122.9	21577	13164.2	45828.3	31649	45697.9	22847	17073.3	26905.9	-	-
Hmap001882	935.269	287.05	934.259	C39H50O26	[M+H]+	Kaempferol-3-O-sophorotrioside-7-O-glucoside	Flavonoids	Flavonols	-	2	32805.5	93909.1	2505	83863.6	130723	74970.1	37389.7	26072.2	29711.6	44408.2	43024.8	28867.8	-	-
pmb0296	357.3	265.253	356.293	C21H40O4	[M+H]+	1-Oleoyl-Sn-Glycerol	Lipids	Glycerol ester	129784-87-8	3	20459.9	16606.2	25265	30106.9	27046.2	29720.7	36484.9	44233.4	25354.6	18445.7	24652.6	16167.6	-	-
MWSHY0177	443.097	139.039	442.09	C22H18O10	[M+H]+	Catechin gallate	Flavonoids	Flavanols	130405-40-2	3	201636	1.2505e+06	54172.1	45929.6	34161.8	33833	52505	33970.7	38332.9	107505	68769.2	100005	-	-
mws1715	252.109	136.062	251.102	C10H13N5O3	[M+H]+	Cordycepin (3'-Deoxyadenosine)	Nucleotides and derivatives	Nucleotides and derivatives	73-03-0	1	100592	46044	66224.9	64597.7	81697.4	93207.3	56688.4	46966	54523.8	70549.6	50022.9	47833.6	C08431	-
mws0984	236.079	164.058	237.086	C9H11N5O3	[M-H]-	L-Sepiapterin	Nucleotides and derivatives	Nucleotides and derivatives	17094-01-8	3	109602	107692	153626	112158	108402	143679	111556	91953	116664	69897.6	110181	100772	C00835	ko00790,ko01100
mws0520	224.092	136.076	223.084	C11H13NO4	[M+H]+	N-Acetyl-L-tyrosine	Amino acids and derivatives	Amino acids and derivatives	537-55-3	3	115790	116285	137117	133332	119865	104115	113415	101586	124135	86045.7	91070.1	128183	-	-
pmp000253	207.102	119.085	224.105	C12H16O4	[M-H2O+H]+	Senkyunolide H	Others	Lactones	94596-27-7	2	210433	147930	102406	215051	282043	120423	224060	142640	285997	159482	170221	238496	-	-
pmb0764	144.048	113.029	143.041	C6H9NOS	[M+H]+	4-Methyl-5-thiazoleethanol	Others	Others	137-00-8	3	50073.4	43267.5	35291.8	81385.5	95252.5	115624	35826.2	51704.9	30166.1	35934.7	56503.6	44279.4	C04294	ko00730,ko01100,ko01240
Lhbp111734	361.163	137.059	360.157	C20H24O6	[M+H]+	Isolariciresinol	Lignans and Coumarins	Lignans	548-29-8	1	392505	637505	590005	632505	715005	320005	220005	122621	267505	362505	317505	227505	-	-
mws0028	167.035	108.022	168.042	C8H8O4	[M-H]-	Vanillic acid	Phenolic acids	Phenolic acids	121-34-6	3	44210.5	9	46864.5	9	9	9	32034.6	27766.3	25690.2	14166.1	20306.6	13775.8	C06672	-
Hmlp001371	235.108	120.081	234.1	C12H14N2O3	[M+H]+	Cyclo(Tyr-Ala)	Amino acids and derivatives	Amino acids and derivatives	21754-26-7	2	36592.7	31683.1	40449.6	102505	26017	53365.3	51120.5	57555.8	34322.7	26776.7	42740.1	37244	-	-
Lmdn001560	345.119	165.055	346.126	C15H22O9	[M-H]-	6-DeoxyCatalpol	Terpenoids	Monoterpenoids	99499-99-7	2	42770.3	50679.1	42036.3	27071.6	38017.2	46950.9	58696.9	50520.4	41747.2	24624	32273.6	39276.1	-	-
pma0249	479.118	317.1	478.111	C22H22O12	[M+H]+	3'-O-Methyltricetin-5-O-glucoside	Flavonoids	Flavones	-	3	1497505	230005	247505	99957.7	246844	740005	1302505	438714	1180005	662505	426367	652505	-	-
mws1417	160.04	116.051	161.048	C9H7NO2	[M-H]-	Indole-3-carboxylic acid*	Alkaloids	Plumerane	771-50-6	3	39174.9	51467.6	49745.9	41057.8	54936.3	40314.7	35454.7	28113.2	23908.8	39493.6	24671.1	35272.4	C19837	-
pma0724	435.129	285.076	434.121	C21H22O10	[M+H]+	Naringenin-6-C-Glucoside	Flavonoids	Flavanones	3682-03-9	3	9464.73	12505	24274.9	21508.2	20558.7	26407.2	44749.7	29965.1	28855.2	14194.7	10651.7	17098.9	-	-
pmn001375	535.182	373.129	536.189	C26H32O12	[M-H]-	1-Hydroxypinoresinol-1-O-Glucoside	Lignans and Coumarins	Lignans	81495-71-8	1	607024	412659	504892	249907	637166	571088	734450	524994	635256	285485	426479	454709	-	-
Lmzn001582	387.166	207.102	388.173	C18H28O9	[M-H]-	5'-Glucosyloxyjasmanic acid	Phenolic acids	Phenolic acids	-	2	926240	573868	1.14351e+06	775843	759423	1.14215e+06	606312	526214	512363	657302	434250	690159	-	-
Zblp001009	272.114	110.06	271.106	C12H17NO6	[M+H]+	3-pyridine-methanol-O-β-D-glucopyranosyl	Alkaloids	Pyridine alkaloids	-	2	222731	230004	331478	170609	195018	213522	714446	748845	611019	500532	332642	344087	-	-
pmp001270	494.324	184.073	493.317	C24H48NO7P	[M+H]+	LysoPC 16:1	Lipids	LPC	76790-27-7	1	126349	137366	262423	153540	148499	205064	202919	280382	328606	172222	184819	264068	-	-
mws0179	367.103	190.9	368.111	C17H20O9	[M-H]-	Chlorogenic acid methyl ester	Phenolic acids	Phenolic acids	29708-87-0	2	7.43217e+06	4.82313e+06	5.66569e+06	4.23317e+06	5.61543e+06	5.72386e+06	6.07655e+06	5.5913e+06	7.76055e+06	5.15735e+06	4.94815e+06	3.20299e+06	-	-
Zmhp003514	301.072	286.054	300.063	C16H12O6	[M+H]+	6,7,8-Tetrahydroxy-5-methoxyflavone	Flavonoids	Flavones	-	3	77986.2	48817.3	50046.8	24610	49363.1	54728.4	23246.2	11262.3	35450.8	51109.3	62095.9	37689.2	-	-
Wbmp004936	373.117	135.116	372.215	C19H32O7	[M+H]+	Blumenol C glucoside; Byzantionoside B	Terpenoids	Terpene	135820-80-3	1	127505	50713.7	52638.6	46311.6	67195.6	62733.7	35396.1	77505	47947.7	32369.4	40436.1	52557.7	-	-
MWSslk115	239.071	137.024	238.063	C15H10O3	[M+H]+	7-Hydroxyflavone	Flavonoids	Flavones	6665-86-7	3	20931.7	14489.9	11560.1	11370.2	13557	15322.4	9	9	9	9521.77	10981.3	15088.5	C11264	-
Lmbp003825	325.092	163.041	324.084	C15H16O8	[M+H]+	Skimmin (7-Hydroxycoumarin-7-O-glucoside)	Lignans and Coumarins	Coumarins	93-39-0	2	67603.7	55972.7	74156.8	57436.8	9	48976.7	345005	275005	217953	94804.8	149034	106065	-	-
pmn001705	471.348	471.35	472.355	C30H48O4	[M-H]-	3,24-Dihydroxy-17,21-semiacetal-12(13)oleanolic fruit	Terpenoids	Triterpene	-	3	16354.1	31207.1	22350.1	9	11538.9	16412.8	21537.4	90529.2	32197.7	14678	21846.8	24328.9	-	-
pmb0645	627.192	465.2	626.185	C28H34O16	[M+H]+	Hesperetin-6-C-glucoside-7-O-glucoside	Flavonoids	Flavonols	-	3	455005	100005	103781	46592.6	95189.6	410005	95189.6	70454.2	125005	155005	242505	252505	-	-
mws0264	341.109	119.035	342.116	C12H22O11	[M-H]-	D-Trehalose	Others	Saccharides	99-20-7	3	585090	596510	920015	1.2112e+06	927866	810152	848717	1.31915e+06	727318	702259	605931	416777	C01083	ko00500,ko01100,ko01110,ko02010
MWS20145	451.123	289.074	450.116	C21H22O11	[M+H]+	Eriodictyol-7-O-glucoside	Flavonoids	Flavanones	38965-51-4	3	257505	184681	182505	145005	210005	432505	187505	54289.6	252376	210005	170005	125005	-	-
Lmrj001341	185.093	70.06	184.085	C8H12N2O3	[M+H]+	Cyclo(Ser-Pro)	Amino acids and derivatives	Amino acids and derivatives	-	3	34377.9	18421.4	11370.9	27033	28963.1	31344.4	19890.3	21080.7	26398.8	13421.2	12780.9	19791.5	-	-
pme1841	103.123	86.0964	102.116	C5H14N2	[M+H]+	Cadaverine	Alkaloids	Alkaloids	462-94-2	3	17972.6	4116.56	6558.62	7754.56	6912.44	19158.5	4023.08	17460	20857.1	44824.9	54562.9	32381.9	C01672	ko00310,ko00470,ko00480,ko00960,ko01100,ko01110
pmb2497	197.046	153.056	198.053	C9H10O5	[M-H]-	4-Hydroxy-3-methoxymandelate	Phenolic acids	Phenolic acids	55-10-7	3	323704	298620	218384	234948	250417	254246	166167	107108	277828	100750	114324	161609	C05584	ko00350,ko01100
pmn001610	307.264	307.264	308.272	C20H36O2	[M-H]-	Eicosadienoic acid	Lipids	Free fatty acids	5598-38-9	3	1.74301e+06	1.8771e+06	2.5886e+06	2.24303e+06	2.16059e+06	2.08514e+06	1.25216e+06	2.23006e+06	1.03149e+06	808507	1.11143e+06	1.37184e+06	C16525	ko01040
Hmmn003964	359.135	197.08	360.142	C16H24O9	[M-H]-	7-Deoxyloganic acid	Terpenoids	Monoterpenoids	22487-36-1	2	907451	662633	963698	661391	837214	805276	601299	746464	646720	424617	698201	510498	C11636	ko00902,ko01110
Zmjp004610	537.16	375.108	536.153	C25H28O13	[M+H]+	5,4'-Dihydroxy-3,6,7,3'-tetramethoxyflavone-4'-O-glucoside	Flavonoids	Flavones	23279-19-8	3	290005	340005	100664	265005	297505	352505	127505	155005	95005	122505	185005	120005	-	-
pmb3066	481.135	319.2	482.142	C22H26O12	[M-H]-	5-O-p-Coumaroylshikimic acid O-glucoside	Phenolic acids	Phenolic acids	-	3	27139.2	23093.7	31847.1	25581.5	28487.1	34183.4	22022.4	18527.6	22257.6	15245.6	13992.7	22224.4	-	-
Zmdn011161	239.071	223.032	240.079	C15H12O3	[M-H]-	Chrysophanol-9-anthrone	Quinones	Anthraquinone	491-58-7	2	667545	1.15848e+06	685650	430567	674708	326695	417898	426931	247559	231145	249245	366589	C10314	-
Hmln002355	549.199	387.146	550.205	C27H34O12	[M-H]-	5'-Methoxymatairesinoside	Lignans and Coumarins	Lignans	1691201-82-7	2	9	9	9	186029	242250	268193	337787	184252	167305	205958	120115	177329	-	-
Lmbn001981	137.024	93.0346	138.032	C7H6O3	[M-H]-	2,5-Dihydroxybenzaldehyde	Phenolic acids	Phenolic acids	1194-98-5	3	359053	337122	545884	467811	242337	460187	499859	301981	286954	208703	268802	157594	C05585	ko00350,ko01100
mws0467	165.056	119.05	166.063	C9H10O3	[M-H]-	3-(4-Hydroxyphenyl)-propionic acid	Phenolic acids	Phenolic acids	501-97-3	3	47196.7	37684	42246.9	58677.6	72671.4	66656.7	51673.8	43066.7	46839.5	33238.7	57013.9	51836.3	C01744	-
mws0853	209.082	179.07	210.089	C11H14O4	[M-H]-	Sinapyl alcohol	Phenolic acids	Phenolic acids	537-33-7	3	33283.8	39468.9	5699.53	78977.9	76070.9	40829.6	27491.6	16447.7	18279.9	25706.4	22813.5	37207.2	C02325	ko00940,ko01100,ko01110
Zasn010433	307.264	307.264	308.272	C20H36O2	[M-H]-	9,12-Octadecadienoic acid,ethyl ester	Others	Others	6114-21-2	1	692266	753989	1.05506e+06	886808	851905	803110	505763	968272	396092	347670	453758	595071	-	-
pmb1096	118.065	91.0542	117.058	C8H7N	[M+H]+	Indole	Alkaloids	Plumerane	120-72-9	1	85126.8	253925	22581.9	33867	23685.6	38909.7	35642.5	28244.3	19988.4	15955.2	16524.8	25135.3	C00463	ko00380,ko00400,ko00402,ko01100,ko01110
pme3188	323.029	211.001	324.036	C9H13N2O9P	[M-H]-	Uridine 5'-monophosphate	Nucleotides and derivatives	Nucleotides and derivatives	58-97-9	3	154867	17712.4	33224.9	26276	96983.3	111985	103177	104018	109976	60681.6	96898	64638.9	C00105	ko00240,ko01100,ko01232,ko01240
mws0093	179.071	146.038	180.079	C10H12O3	[M-H]-	Coniferyl alcohol	Phenolic acids	Phenolic acids	458-35-5	3	179871	195207	129349	472928	317578	218377	94807.9	72356.4	80876.4	97283.8	124644	166648	C00590	ko00940,ko00999,ko01100,ko01110
pmb0501	131.129	114.103	130.122	C5H14N4	[M+H]+	Agmatine	Alkaloids	Alkaloids	306-60-5	3	8774.44	8284.38	8151.26	6301.8	7390.25	6807.66	9914.04	8800.92	13179.3	18752.3	30470.9	20661.7	C00179	ko00330,ko01100
MWSslk163	325.144	149.031	324.136	C20H20O4	[M+H]+	Isobavachin	Flavonoids	Flavanones	31524-62-6	3	9308.46	6144.08	17637	13166.5	16705.5	17391.8	28879.9	27835.7	16289.3	8372.4	14549.4	13405.1	-	-
MWSmce346	517.133	163.039	516.127	C25H24O12	[M+H]+	1,3-O-Dicaffeoylquinic Acid (Cynarin)	Phenolic acids	Phenolic acids	30964-13-7	1	6.44421e+06	3.09116e+06	3.88954e+06	5.52239e+06	5.66014e+06	6.7868e+06	2.33426e+06	2.17069e+06	2.72652e+06	3.12406e+06	2.91312e+06	4.69014e+06	C10445	-
pme3388	189.135	144.102	188.127	C7H16N4O2	[M+H]+	Homoarginine	Amino acids and derivatives	Amino acids and derivatives	156-86-5	3	137205	237529	42391.5	61143.8	193043	448671	70853	51244.6	57216.5	155112	91472.7	153211	C01924	-
mws5038	341.109	89.0249	342.116	C12H22O11	[M-H]-	Isomaltulose	Others	Saccharides	13718-94-0	1	3.2921e+06	3.79483e+06	4.22662e+06	2.42214e+06	2.95986e+06	3.38413e+06	2.8436e+06	1.86632e+06	2.70377e+06	2.08688e+06	2.7707e+06	1.60124e+06	C01742	-
Wmmn002441	183.03	124.017	184.11	C10H16O3	[M-H]-	(E)-Linalool-1-oic acid	Lipids	Free fatty acids	-	3	609324	4.23706e+06	107331	87288.2	109899	97321.9	77878	140176	191399	287643	418636	250353	-	-
HX1352	177.053	89.0412	176.047	C10H8O3	[M+H]+	7-methoxycoumarin	Lignans and Coumarins	Coumarins	-	1	2.70674e+07	2.36652e+07	1.87529e+07	1.50891e+07	2.37273e+07	2.98759e+07	1.72356e+07	30885805	2.10991e+07	1.93972e+07	32500165	33594925	-	-
Xmgp003697	481.098	319.046	480.09	C21H20O13	[M+H]+	Cannabiscitrin	Flavonoids	Flavonols	520-14-9	3	67561.9	711211	27505	17314.6	55005	41217.9	117505	55005	90005	30582	33204.6	50005	-	-
pmp001235	195.138	79.0542	194.131	C12H18O2	[M+H]+	Cnidilide	Others	Lactones	-	3	29180.6	27167.4	27103.4	24000.7	19627.6	26037.1	25294.5	34350.6	22284.2	25085.1	18959.2	33238.1	-	-
pmp001309	465.103	303.1	464.096	C21H20O12	[M+H]+	6-Hydroxykaempferol-7-O-glucoside	Flavonoids	Flavonols	-	1	720005	196586	99511.9	135005	210005	340005	342071	187505	365005	317505	232505	182505	-	-
pmp001127	301.071	286.08	300.063	C16H12O6	[M+H]+	Chrysoeriol; 5,7,4'-Trihydroxy-3'-Methoxyflavone	Flavonoids	Flavones	491-71-4	3	94068.2	47435.7	81098.9	35851.8	42046.6	58412.6	20562.1	18873.6	18376.7	16250.5	28140.9	20042.2	C04293	ko00944
pme2651	742.068	620.02	743.076	C21H28N7O17P3	[M-H]-	NADP (Nicotinamide adenine dinucleotide phosphate)	Nucleotides and derivatives	Nucleotides and derivatives	53-59-8	3	319212	184144	223913	377755	224838	508601	231561	335911	319787	225779	164889	294157	C00006	ko00195,ko00480,ko00760,ko01100,ko01240
pmb0711	611.161	303.05	610.153	C27H30O16	[M+H]+	Quercetin-7-O-rutinoside	Flavonoids	Flavonols	147714-62-3	3	3.48779e+07	1.38018e+07	37496200	27706845	40238340	3.08881e+07	30614010	38306815	2.27031e+07	2.25581e+07	31354065	40532695	-	-
mws1526	359.134	197.081	358.126	C16H22O9	[M+H]+	Sweroside	Terpenoids	Monoterpenoids	14215-86-2	3	415005	447505	169712	113510	315005	407505	325005	161046	435005	300005	277505	167505	C17071	-
Hmln002199	505.101	300.033	506.106	C23H22O13	[M-H]-	Quercetin-3-O-(6''-O-acetyl)galactoside	Flavonoids	Flavonols	-	2	198771	132706	373940	200358	260111	344482	419682	570945	302805	258719	235413	394051	-	-
pmb3002	607.167	299	608.174	C28H32O15	[M-H]-	Chrysoeriol-7-O-rutinoside	Flavonoids	Flavones	-	3	275707	80687.9	164784	188417	261797	310478	198200	207568	105413	48746.5	58000.2	84402.2	-	-
Lmsn000381	341.109	89.0244	342.116	C12H22O11	[M-H]-	D-Maltose	Others	Saccharides	69-79-4	1	2.84493e+06	1.99611e+06	2.03507e+06	1.19372e+06	2.56048e+06	4.26752e+06	1.95759e+06	2.97143e+06	2.60888e+06	2.83739e+06	2.25603e+06	1.52309e+06	C01971	-
pme0010	106.05	70.0287	105.043	C3H7NO3	[M+H]+	L-Serine	Amino acids and derivatives	Amino acids and derivatives	56-45-1	3	28126.3	46777.4	22443.9	25685.4	46210.2	32408.7	25289.4	29532.2	47164.2	26172.2	49026.6	40297.8	C00065	ko00260,ko00261,ko00270,ko00460,ko00470,ko00564,ko00600,ko00630,ko00920,ko00970,ko01100,ko01110,ko01200,ko01230,ko01240,ko02010
Lmwp003442	449.108	287.055	448.101	C21H20O11	[M+H]+	Amoenin	Flavonoids	Flavonols	-	2	14088	4010.01	8420.21	9	27505	13069	22294.1	8126.09	9	22505	17505	12096	-	-
pme0256	151.026	108.02	152.033	C5H4N4O2	[M-H]-	Xanthine	Nucleotides and derivatives	Nucleotides and derivatives	69-89-6	3	18394.6	42754.5	22272.9	37232.9	22620.6	23478.4	29948.9	46025.2	35022.2	15362	29042.5	26334.5	C00385	ko00230,ko00232,ko01100,ko01110,ko01232
mws0981	178.037	136.015	179.044	C6H5N5O2	[M-H]-	Isoxanthopterin	Nucleotides and derivatives	Nucleotides and derivatives	529-69-1	3	25516.2	20467	29451.4	19436.1	23707.2	1037.09	30483	25928.6	41076.1	13799	21913.5	26412.7	C03975	-
MWS3020	145.133	86.0961	144.126	C7H16N2O	[M+H]+	N-Acetylcadaverine	Alkaloids	Alkaloids	32343-73-0	2	993489	937645	935463	974920	614492	1.06513e+06	1.15338e+06	944843	1.03476e+06	531081	973314	983220	-	-
pmp000086	269.102	177.055	268.095	C13H16O6	[M+H]+	1-Feruloyl-sn-glycerol	Phenolic acids	Phenolic acids	-	3	48979	46444.6	51396.7	73588.7	66689.1	135005	27505	42505	19741.6	59330.8	32655	40005	-	-
MWSHY0130	451.123	305.057	450.116	C21H22O11	[M+H]+	Taxifolin-7-O-rhamnoside	Flavonoids	Flavanonols	137592-12-2	3	5005	4911.14	12009.8	7505	3606.3	22505	71434.4	98802.7	97709.1	48427.1	25005	39958.6	-	-
Lmgn000219	101.024	55.0184	102.032	C4H6O3	[M-H]-	Succinic semialdehyde	Organic acids	Organic acids	692-29-5	3	18722.7	34091.6	16512.5	49550	33522.4	45211.8	21534.7	32173.4	36016.4	27518.9	22869.5	14176.3	C00232	ko00250,ko00350,ko00650,ko00750,ko00760,ko01100,ko01200
mws0124	247.108	130.063	246.1	C13H14N2O3	[M+H]+	N-(3-Indolylacetyl)-L-alanine	Amino acids and derivatives	Amino acids and derivatives	57105-39-2	3	32505	42505	27505	5653.16	13777.7	22505	16479.1	13927.2	15006.9	15005	25005	15005	-	-
mws0983	326.305	62.0601	325.298	C20H39NO2	[M+H]+	N-Oleoylethanolamine	Alkaloids	Alkaloids	111-58-0	1	178796	97793.3	245486	158078	319612	270511	333897	521212	309410	306734	179796	187335	C20792	-
pma0104	369.097	207.065	368.09	C20H16O7	[M+H]+	N-Sinapoylhydroxycoumarin	Lignans and Coumarins	Coumarins	-	3	462505	133684	575005	622505	587505	362278	512505	475005	420005	315005	205549	400163	-	-
MWSHY0061	595.164	287.055	594.159	C27H30O15	[M+H]+	Kaempferol-3-O-neohesperidoside*	Flavonoids	Flavonols	32602-81-6	1	2.02936e+07	6.61099e+06	24540420	17346465	23528670	1.83193e+07	14125620	19318500	7.60297e+06	1.10783e+07	19856600	21719445	-	-
Zmyn005026	283.264	283.26	284.272	C18H36O2	[M-H]-	16-Methylheptadecanoic acid	Lipids	Free fatty acids	2724-58-5	3	6.88205e+07	3.55045e+07	5.76283e+07	7.25609e+07	6.58113e+07	4.98881e+07	5.71524e+07	7.35728e+07	6.77073e+07	2.60284e+07	4.93593e+07	4.94634e+07	C20356	-
pme1228	221.092	204.065	220.085	C11H12N2O3	[M+H]+	5-Hydroxy-L-tryptophan	Amino acids and derivatives	Amino acids and derivatives	56-69-9	3	68016.1	48908	21122.1	14786.6	13523.1	21039.6	17167.7	23340.1	16315	15642.5	27338.1	16554.7	C00643	ko00380,ko01100
mad2394	501.104	337.054	502.111	C24H22O12	[M-H]-	Sinapoyl-p-coumaroyltartaric acid	Phenolic acids	Phenolic acids	-	3	71616.6	23839.4	18838.7	39213.9	58136	88166.6	13142.3	21992.9	25989.8	44108.4	38629	22080.3	-	-
HX1369	361.164	189.091	360.157	C20H24O6	[M+H]+	(-)-Lariciresinol	Lignans and Coumarins	Lignans	-	1	57505	55072.2	53110	53688.3	49618.6	98138.7	34269.5	26990.5	34448.1	45071.5	44556.1	23178.5	-	-
pmb0464	458.15	116.034	457.143	C16H27NO14	[M+H]+	L-Aspartic acid-O-diglucoside	Amino acids and derivatives	Amino acids and derivatives	-	3	135885	252400	53740.6	108512	76442.8	231536	73541.5	71937.3	101711	102351	177862	207080	-	-
pme2246	300.999	185.023	302.006	C14H6O8	[M-H]-	Ellagic acid	Tannins	Tannin	476-66-4	3	38966.7	58038.4	32699.2	25510.6	31285.9	22704.8	10442.7	20199.1	86355.7	80510.9	50499.7	43838.5	C10788	-
Lmjp002764	223.06	190.025	222.053	C11H10O5	[M+H]+	Umckalin (7-hydroxy-5,6-dimethoxycoumarin)	Lignans and Coumarins	Coumarins	43053-62-9	2	360005	95526.5	525005	380005	352505	156784	320005	322505	212505	165005	252505	133669	-	-
Wmyn000217	331.103	169.014	332.111	C14H20O9	[M-H]-	2,6-dimethoxy-hydroquinone-4-O-β-D-glucopyranoside	Phenolic acids	Phenolic acids	-	1	521964	483630	419417	525203	566779	714188	434455	353847	451893	411016	406765	209243	-	-
Jmgn004021	449.109	269.05	450.116	C21H22O11	[M-H]-	6-C-Glucosyl-2-Hydroxynaringenin	Flavonoids	Flavanones	-	3	58003.4	25928.2	29720.9	22330.7	48766.5	48273.9	22842	14774.5	25431.3	29328.4	19083	15435	-	-
Lmdp003286	465.102	303.061	464.096	C21H20O12	[M+H]+	Isohyperoside	Flavonoids	Flavonols	35589-21-0	1	4674890	1352505	729793	1.01552e+06	1.87414e+06	2460708	1.68228e+06	1592505	1.36384e+06	1.4952e+06	3059900	2699650	-	-
Lmbp002309	371.102	209.048	370.126	C17H22O9	[M+H]+	Sinapaldehyde-4-O-Glucoside	Phenolic acids	Phenolic acids	154461-65-1	2	48709.6	63179	52697	47182.2	46310.3	67572.6	60201.8	47830.7	44091.3	41001.2	21478.7	26604	-	-
Wbtp004753	303.048	229.047	302.043	C15H10O7	[M+H]+	1,2,3,7,8-pentahydroxy-6-methylanthracene-9,10-dione	Flavonoids	Other Flavonoids	-	1	767505	96004.8	140005	190005	755005	411075	815005	620005	259097	595005	288005	505005	-	-
Lhmp122024	501.136	163.037	500.132	C25H24O11	[M+H]+	3-O-caffeioyl p-coumarinoyl quinic acid	Others	Others	-	2	27505	23038.5	17505	12160.1	23172.8	27880	14186.1	27165.5	9443.78	12286.1	8810.41	17616.9	-	-
mws0875	179.048	76.0215	178.041	C5H10N2O3S	[M+H]+	L-Cysteinyl-L-glycine	Amino acids and derivatives	Amino acids and derivatives	19246-18-5	3	9680.91	10009.5	1683.71	18209.4	13523.9	1210	12442.6	10474.3	9784.8	8997.09	14972.4	8219.69	C01419	ko00480,ko01100
Zmxp003107	611.161	287.057	610.153	C27H30O16	[M+H]+	Luteolin-7,3'-di-O-glucoside	Flavonoids	Flavones	52187-80-1	3	194725	27505	25005	40005	50460.6	58278.1	121025	57233.9	61926.1	27995.9	56045.9	56045.9	-	-
Lmjp003090	385.113	223.06	384.106	C17H20O10	[M+H]+	Isofraxidin-7-O-glucoside	Lignans and Coumarins	Coumarins	483-91-0	2	55005	26617.7	23246.7	28875.2	32734.9	80005	32714.9	26931.3	34345.1	30067.4	20959.2	42505	-	-
Lmmp003091	611.16	303.05	610.153	C27H30O16	[M+H]+	Quercetin-3-O-(4''-O-glucosyl)rhamnoside	Flavonoids	Flavonols	59262-54-3	3	3.50767e+07	1.35994e+07	34762400	32172995	49024920	3.02631e+07	37648410	40921665	2.11378e+07	2.05647e+07	42938975	39081845	C17563	-
Zmjp004852	509.128	347.076	508.122	C23H24O13	[M+H]+	5,6,3',4'-Tetrahydroxy-3,7-dimethoxyflavone-6-O-glucoside	Flavonoids	Flavones	-	3	32505	7469.77	35005	10599.2	17505	17505	90005	13515.8	37505	10949.1	23467.3	18548.2	-	-
Lmsp004721	625.176	317.07	624.169	C28H32O16	[M+H]+	Tamarixetin-3-O-glucoside-7-O-rhamnoside	Flavonoids	Flavonols	-	1	14645150	7412650	3.51041e+06	4.70071e+06	12970500	9.97075e+06	7636480	4.04721e+06	6656035	8329025	8412160	4.04268e+06	-	-
Jmwn002117	331.103	153.02	332.111	C14H20O9	[M-H]-	2-(3,4-dihydroxyphenyl)ethanediol 1-O-β-D-glucopyranoside	Phenolic acids	Phenolic acids	-	2	31554.4	15457.2	20763.5	25218.8	23272.2	18649.3	25746.6	11268.9	21452.5	10796.1	18533.6	9898.75	-	-
pmb3075	319.082	145.03	320.09	C16H16O7	[M-H]-	3-O-p-Coumaroylshikimic acid	Phenolic acids	Phenolic acids	-	3	37093.2	32795.6	36385.1	37096.7	42795.2	37122.6	31765.4	25235.6	27345.9	17418.9	24635.5	36302.5	-	-
pmp001110	535.145	517.134	534.137	C25H26O13	[M+H]+	Apigenin-6-C-xyloside-8-C-arabinoside	Flavonoids	Flavones	-	2	60097.6	67505	35005	57505	104980	41911	39532	62505	95005	41609.6	35828.2	69326.6	-	-
pme1439	165.055	119.049	164.047	C9H8O3	[M+H]+	p-Coumaric acid	Phenolic acids	Phenolic acids	501-98-4	3	93244.7	190005	160480	235005	237505	159787	285005	130005	157505	117256	117256	211549	C00811	ko00130,ko00350,ko00940,ko00950,ko01100,ko01110
Lmwp011196	391.284	149.023	390.277	C24H38O4	[M+H]+	Bis(2-ethylhexyl)phthalate*	Phenolic acids	Phenolic acids	117-81-7	1	2.8478e+06	3.84266e+06	3.88126e+06	3.12854e+06	3.31225e+06	3.53636e+06	3.9782e+06	3.52599e+06	2.56041e+06	1.55765e+06	3.39116e+06	3.22064e+06	C03690	-
Lmmp002463	625.176	317.065	624.169	C28H32O16	[M+H]+	Sexangularetin-3-O-glucoside-7-O-rhamnoside	Flavonoids	Flavonols	-	3	12322120	8549050	4.37417e+06	6433855	14569195	9.43342e+06	8982115	3.20636e+06	6486720	8430940	3.79357e+06	7423300	-	-
mws2118	435.13	167.035	436.137	C21H24O10	[M-H]-	Phloretin-2'-O-glucoside (Phlorizin)	Flavonoids	Chalcones	60-81-1	3	15657.3	13827.2	21056.2	6056.96	22112.5	32820.9	10762.7	4410.15	19191	14837.8	6908.9	10279.5	C01604	ko00941,ko01110
Lhmp122023	441.101	193.049	440.096	C19H20O12	[M+H]+	3-O-caffeoyl malonyl quinic acid	Others	Others	-	2	48348.9	47146.6	34154.6	18494.9	41637.3	47136.4	118935	102119	185076	145005	167505	74596.7	-	-
MWS20147	449.108	287.061	448.101	C21H20O11	[M+H]+	Luteolin-3'-O-glucoside	Flavonoids	Flavones	-	3	479059	320620	575342	270386	545201	1202505	342386	231688	549256	842505	1317505	630005	-	-
Lmhp002031	245.186	86.0954	244.179	C12H24N2O3	[M+H]+	L-Leucyl-L-Leucine	Amino acids and derivatives	Amino acids and derivatives	3303-31-9	1	373985	552505	284973	297853	251163	274213	735005	412712	562505	240653	482505	286093	-	-
pmb0686	537.124	289	536.117	C24H24O14	[M+H]+	Eriodictyol-7-O-(6''-malonyl)glucoside	Flavonoids	Flavanones	-	3	9	9	9	8297.53	3977.65	10005	33801.3	19985.3	19160.5	6685.47	13176.3	15359.2	-	-
mws0863	213.017	96.9696	214.024	C5H11O7P	[M-H]-	2-Deoxyribose-5'-phosphate	Nucleotides and derivatives	Nucleotides and derivatives	102916-66-5	3	17483.9	14939.3	49031	31764.1	28564.6	23591.6	38826.4	30956.6	17385.8	27313.2	20278.6	12020.6	C00673	ko00030,ko01100
MWSmce024	355.096	193.047	354.095	C16H18O9	[M+H]+	Scopoletin-7-O-glucoside (Scopolin)	Lignans and Coumarins	Coumarins	531-44-2	3	5.89618e+06	1.26953e+07	8.85107e+06	6.59807e+06	5.99603e+06	9.42631e+06	1.05412e+07	22495070	7.98033e+06	17455705	8.27328e+06	18832080	C01527	ko00999,ko01110
pmb0962	235.165	118.086	234.158	C10H22N2O4	[M+H]+	L-Lysine-Butanoic Acid	Amino acids and derivatives	Amino acids and derivatives	80407-71-2	3	60520.5	256723	8594.46	9582.3	14762.7	17378.5	13873.9	14706.9	14847.2	14369.3	27441.5	33414.7	-	-
Zmhn001883	329.088	209.042	330.095	C14H18O9	[M-H]-	Vanillic acid-4-O-glucoside	Phenolic acids	Phenolic acids	32142-31-7	3	28065.3	20414.1	34070.7	17421.6	21182.9	26677.1	26880.2	35784.8	28344.7	23808.7	34979.9	15747.1	-	-
pme3009	175.024	98.9754	174.016	C6H6O6	[M+H]+	Trans-Citridic acid	Organic acids	Organic acids	4023-65-8	3	696255	430124	564000	558454	487960	738706	656230	970606	1.21912e+06	785217	1.11039e+06	490973	C02341	ko00660,ko01100
Wagp004984	539.139	377.087	538.132	C24H26O14	[M+H]+	Limocitrol 3-Glucoside	Flavonoids	Flavones	-	1	2.32832e+06	3.15323e+06	1.04506e+06	898726	1792505	2.66747e+06	1512505	863921	1.32405e+06	1.95965e+06	1.97591e+06	865005	-	-
Cmsp004086	303.087	229.083	302.079	C16H14O6	[M+H]+	Dihydrokaempferide	Flavonoids	Flavanonols	137225-59-3	2	1005005	97948.7	232505	99646.3	767505	317505	375364	189262	202505	172505	387505	402505	-	-
Lmsn000954	207.087	59.0139	208.095	C8H16O6	[M-H]-	Dambonitol	Others	Saccharides	523-94-4	2	36358.1	32351.3	32903.2	57886.3	43527.5	47265.5	26270.6	37693.1	24397.1	44845.6	21660.3	25655.1	-	-
HX1365	147.043	91.0538	146.037	C9H6O2	[M+H]+	Coumarin	Lignans and Coumarins	Coumarins	91-64-5	1	5843185	6093370	3.48269e+06	11566990	11278770	9890530	2.27985e+06	1.88841e+06	2.80534e+06	2.19384e+06	4779255	2.89586e+06	C05851	ko00999,ko01110
MWSHY0020	443.097	123.044	442.09	C22H18O10	[M+H]+	Epicatechin gallate	Flavonoids	Flavanols	1257-08-5	3	527644	3.42243e+06	282505	124822	88338.3	106146	107505	105005	78142.5	152582	195005	330005	-	-
pme0309	183.03	124.017	184.037	C8H8O5	[M-H]-	3-O-Methylgallic Acid	Phenolic acids	Phenolic acids	3934-84-7	3	118678	864160	9959.98	42130.4	70337.6	30905.6	9	9	9	108622	69600	47468	C05616	-
pme2693	131.118	114.091	130.111	C6H14N2O	[M+H]+	N-Acetylputrescine	Alkaloids	Alkaloids	18233-70-0	3	18039.6	15697.4	26681.8	28586.9	42472.6	34304.4	10506	16439.8	16634.6	24734.8	12422.9	13126.4	C02714	ko00330,ko01100
Lmdp003509	435.092	303.061	434.085	C20H18O11	[M+H]+	Quercetin-3-O-xyloside (Reynoutrin)	Flavonoids	Flavonols	549-32-6	3	625005	147841	164444	157984	229071	365093	219948	150627	128021	275005	139514	141675	-	-
Lmjp002596	597.145	303.049	596.138	C26H28O16	[M+H]+	Quercetin-3-O-sambubioside*	Flavonoids	Flavonols	83048-35-5	3	200005	65005	37636.7	36460.7	62332.7	172505	9	60005	24837.2	39027.2	95005	92505	C12637	ko00944
Lmmp010562	391.284	149.023	390.277	C24H38O4	[M+H]+	Diisooctyl Phthalate*	Phenolic acids	Phenolic acids	27554-26-3	1	2.81559e+06	4.40294e+06	4.11902e+06	3.1499e+06	3.66029e+06	3.78965e+06	4.51333e+06	3.56872e+06	3.35913e+06	1.3858e+06	3.371e+06	3.31567e+06	C14577	-
pma3724	369.118	177.055	368.111	C17H20O9	[M+H]+	1-O-Feruloylquinic acid	Phenolic acids	Phenolic acids	-	3	8495350	4.72617e+06	2.41201e+06	2.03214e+06	3.52133e+06	9454465	2.39672e+06	1.89468e+06	10573265	2.63753e+06	4985610	2.43249e+06	-	-
HJAP127	757.218	303.051	756.211	C33H40O20	[M+H]+	Quercetin-3-O-(2''-O-Rhamnosyl)rutinoside	Flavonoids	Flavonols	55696-57-6	3	82505	32505	35005	15005	27505	62505	67505	4902.9	35005	25005	15005	10993.9	-	-
HX1196	405.138	151.038	404.132	C17H24O11	[M+H]+	6-methoxygeniposidic acid	Others	Others	-	2	17219.3	29434.1	24025.4	13228.4	21645.8	33354.3	30674.4	26901.4	19138.3	34328.3	27521.8	60316.6	-	-
Zmdp003457	627.156	319.046	626.148	C27H30O17	[M+H]+	Myricetin-3-O-galactoside-3'-O-rhamnoside*	Flavonoids	Flavonols	-	3	15005	10005	897.576	7757.08	6632.93	3770.86	75005	9	20005	20005	12269.3	8654.77	-	-
Lmhp001461	229.155	70.0651	228.147	C11H20N2O3	[M+H]+	L-Prolyl-L-Leucine	Amino acids and derivatives	Amino acids and derivatives	52899-07-7	1	432373	126514	304087	98340.4	223568	135430	147246	90745.2	232665	238616	254661	100423	-	-
Lmsn006046	665.391	503.338	666.398	C36H58O11	[M-H]-	2,3,19,23-Tetrahydroxyurs-12-en-28-oic acid-28-O-glucoside	Terpenoids	Triterpene Saponin	-	2	9	30786.8	32117.1	56394.4	37012.9	13452.6	46218.2	32317.9	39335.1	15576.4	27697.9	39453.6	-	-
mws5035	279.17	120.085	278.163	C15H22N2O3	[M+H]+	L-Leucyl-L-phenylalanine	Amino acids and derivatives	Amino acids and derivatives	56217-82-4	3	90144.2	48007.2	47115.2	135005	117505	50005	95005	45343.5	92276.1	39665	62505	97505	-	-
HJN037	183.03	124.02	184.037	C8H8O5	[M-H]-	4-O-Methylgallic Acid	Phenolic acids	Phenolic acids	4319-02-2	3	353611	2.21252e+06	9	63517.1	92927.3	71709.7	9	9	9	321997	161554	153816	-	-
mws0263	128.035	82.0298	129.043	C5H7NO3	[M-H]-	5-Oxo-L-Proline	Amino acids and derivatives	Amino acids and derivatives	98-79-3	3	9132.46	26518.6	4470.78	7691.46	1859.95	2786.03	6896.31	14622.6	1189.61	6387.34	10956.5	16638.6	C01879	ko00480,ko01100
Wmmp000182	300.998	300.999	302.006	C14H6O8	[M-H]-	ellagicacid	Phenolic acids	Phenolic acids	-	2	645167	931007	515671	421133	406846	398475	397824	336251	1.11916e+06	1.26921e+06	743051	518473	-	-
MWSHY0060	459.092	139.039	458.085	C22H18O11	[M+H]+	Epigallocatechin-3-gallate*	Flavonoids	Flavanols	989-51-5	3	754980	1.82531e+07	405241	354861	322930	437858	178294	222180	177590	340878	757505	392604	C09731	-
Lmsp004670	595.166	287.057	594.159	C27H30O15	[M+H]+	Kaempferol-3-O-glucoside-7-O-rhamnoside*	Flavonoids	Flavonols	2392-95-2	1	1.96649e+07	11487325	27691250	17599590	21262275	1.84061e+07	11715465	19877115	7.81978e+06	9.48217e+06	19844880	9.62918e+06	-	-
MWSslk254	595.166	287.06	594.159	C27H30O15	[M+H]+	Kaempferol-3-O-glucorhamnoside*	Flavonoids	Flavonols	40437-72-7	1	2.25331e+07	7.57996e+06	26027370	17306240	25456200	1.85348e+07	14170470	16853160	9.19358e+06	1.12992e+07	1.08939e+07	23103985	-	-
MWSmce526	161.091	143.081	160.085	C6H12N2O3	[M+H]+	Daminozide	Alkaloids	Alkaloids	1596-84-5	2	76953.6	71823.2	46910	96321.1	102505	84052.6	88815.6	93340.1	98471.8	30413	84185.2	80144.8	C10996	-
pmn001641	475.088	300	476.096	C22H20O12	[M-H]-	Kaempferide-3-O-glucuronide	Flavonoids	Flavonols	-	3	30154	7538.78	1299.59	9	3252.6	16540.1	9	9	9	9780.21	18223.9	7834.23	-	-
pma0110	399.129	207.065	398.121	C18H22O10	[M+H]+	4-O-Sinapoylquinic acid	Phenolic acids	Phenolic acids	-	3	41303.3	64840.7	38153.8	52505	40197	34695.3	156121	56418.6	78228.1	49685	53013	107505	-	-
Lmjp003655	463.123	301.078	462.116	C22H22O11	[M+H]+	6-C-MethylKaempferol-3-glucoside	Flavonoids	Flavones	-	1	3879215	1.26212e+06	2.49642e+06	1.48198e+06	1.79876e+06	2.27818e+06	1.74844e+06	959395	1.36392e+06	2612305	1.30223e+06	1.18995e+06	-	-
pmp001310	627.156	303.1	626.148	C27H30O17	[M+H]+	6-Hydroxykaempferol-3,6-O-Diglucoside	Flavonoids	Flavonols	-	1	485005	85005	68578.6	90005	84954.6	367505	260005	40193.6	245005	237505	82505	192505	-	-
MWSHY0094	459.092	139.039	458.085	C22H18O11	[M+H]+	Gallocatechin gallate*	Flavonoids	Flavanols	4233-96-9	3	635937	35531485	404970	319022	320053	396013	175923	177591	203139	374357	777505	360308	-	-
Lmjp003295	479.118	317.073	478.111	C22H22O12	[M+H]+	6-Methoxykaempferol-3-O-glucoside	Flavonoids	Flavonols	63422-27-5	3	3.25476e+06	2.02057e+06	2.99404e+06	1.55829e+06	3.04396e+06	3.41546e+06	4.09116e+06	2.13467e+06	2.60079e+06	2.50962e+06	5509465	2.64395e+06	-	-
Zmtn001661	315.106	153.019	316.116	C14H20O8	[M-H]-	Vanilloloside	Phenolic acids	Phenolic acids	74950-96-2	1	4.18761e+06	2.94115e+06	2.56493e+06	3.42137e+06	1.99572e+06	3.84959e+06	2.9501e+06	2.70166e+06	4.94905e+06	2.91817e+06	1.06921e+06	1.73933e+06	-	-
pme0434	577.135	407.079	578.142	C30H26O12	[M-H]-	Procyanidin B2	Tannins	Proanthocyanidins	29106-49-8	3	80976.4	308655	9936.23	14472.7	16936.1	12446	9976.75	11975.7	24461.9	131946	51446.9	71147.5	C17639	-
