# Supplementary material for: Integrated morphological, metabolome, and transcriptome analyses revealed the mechanism of exogenous gibberellin promoting petiole elongation in Oenanthe javanica
Source: Front Plant Sci. 2023 Jul 17;14:1225635. doi: 10.3389/fpls.2023.1225635 (PMC10389089; doi:10.3389/fpls.2023.1225635)
Supplement: Supplementary file 3 [file Table_2.xls]

## Sheet: Sheet1
Index	Q1 (Da)	Q3 (Da)	Molecular weight (Da)	Formula	Ionization model	Compounds	Class I	Class II	CAS	Level	ck-1	ck-2	ck-3	T2-1	T2-2	T2-3	T5-1	T5-2	T5-3	QC01	QC02	QC03	cpd_ID	kegg_map	T2_vs_T5_VIP	T2_vs_T5_P-value	T2_vs_T5_Fold_Change	T2_vs_T5_Log2FC	T2_vs_T5_Type	CK_vs_T2_VIP	CK_vs_T2_P-value	CK_vs_T2_Fold_Change	CK_vs_T2_Log2FC	CK_vs_T2_Type	CK_vs_T5_VIP	CK_vs_T5_P-value	CK_vs_T5_Fold_Change	CK_vs_T5_Log2FC	CK_vs_T5_Type
Cmzp002057	315.119	255.098	314.1	C14H18O8	[M+H]+	6-O-Acetylarbutin	Phenolic acids	Phenolic acids	10338-88-2	3	18576.2	16845	19238.1	16476.2	2573.64	20097.8	9	9	9	16242	16095.9	16038	-	-	1.50475	0.134685	0.000689698	-10.5017	down	--	--	--	--	--	1.72743	0.00153134	0.000493969	-10.9833	down
mws0097	357.134	151.038	358.142	C20H22O6	[M-H]-	Pinoresinol*	Lignans and Coumarins	Lignans	487-36-5	1	556562	875789	444502	2.49701e+06	1.41392e+06	1.75044e+06	310451	455163	404562	835119	824716	827256	C05366	ko00999,ko01100,ko01110	1.48505	0.0407104	0.206695	-2.27443	down	1.74009	0.0437619	3.01642	1.59284	up	--	--	--	--	--
Lmtn004049	263.129	204.115	264.136	C15H20O4	[M-H]-	Abscisic acid	Organic acids	Organic acids	21293-29-8	1	567241	664087	490503	845963	974593	1.26878e+06	260165	247673	297118	518757	510232	514778	C06082	ko00906,ko01100,ko01110,ko04075	1.50266	0.0246209	0.260559	-1.94032	down	--	--	--	--	--	1.66971	0.019152	0.4675	-1.09696	down
pmb0618	627.192	465.1	626.185	C28H34O16	[M+H]+	Hesperetin-8-C-glucoside-3'-O-glucoside	Flavonoids	Flavonols	-	3	42692	25188.5	27682	15205.6	23798.6	30686	40110.1	73867.7	40323.6	36317.7	37018.6	37018.6	-	-	1.23838	0.114239	2.2141	1.14672	up	--	--	--	--	--	--	--	--	--	--
mws0924	145.051	101.061	146.058	C6H10O4	[M-H]-	2-Methylglutaric acid	Organic acids	Organic acids	617-62-9	3	356635	236423	135851	347970	327483	511253	141833	146377	150143	204733	210134	210117	-	-	1.47085	0.0500445	0.369387	-1.4368	down	--	--	--	--	--	--	--	--	--	--
mws0208	145.051	101.061	146.058	C6H10O4	[M-H]-	Adipic Acid	Organic acids	Organic acids	124-04-9	3	356635	236423	135851	347970	327483	511253	141833	146377	150143	204733	210134	210117	C06104	ko01100	1.47085	0.0500445	0.369387	-1.4368	down	--	--	--	--	--	--	--	--	--	--
mws0823	115.04	71.0139	116.047	C5H8O3	[M-H]-	3-Methyl-2-Oxobutanoic acid	Organic acids	Organic acids	759-05-7	3	144186	155035	229963	110892	138816	140475	9	9	9	131872	129320	133638	C00141	ko00280,ko00290,ko00770,ko00966,ko01100,ko01110,ko01210,ko01230,ko01240	1.53146	0.00540084	6.91984e-05	-13.8189	down	--	--	--	--	--	1.72717	0.022585	5.1022e-05	-14.2585	down
mws0704	140.012	78.9591	141.019	C2H8NO4P	[M-H]-	O-Phosphorylethanolamine	Alkaloids	Alkaloids	1071-23-4	3	108411	97643.7	69157	89033.1	92840.6	93428.9	34372.4	32214	44025.7	67293.6	66633.7	65008.3	C00346	ko00563,ko00564,ko00600,ko01100	1.50034	0.00168023	0.401784	-1.31551	down	--	--	--	--	--	1.62375	0.033344	0.401916	-1.31503	down
pmb0197	298.115	166.072	297.107	C11H15N5O5	[M+H]+	N7-Methylguanosine	Nucleotides and derivatives	Nucleotides and derivatives	20244-86-4	3	223494	204746	225489	399642	266332	278493	73963.9	102306	76843.7	207264	200169	202017	C20674	-	1.48691	0.0280687	0.267996	-1.89972	down	--	--	--	--	--	1.6816	0.000452527	0.387185	-1.36891	down
Lmyn001269	609.146	285.039	610.154	C27H30O16	[M-H]-	Kaempferol-3-O-sophoroside	Flavonoids	Flavonols	19895-95-5	3	72940.8	28482.8	114557	38303.7	52167	43985.6	86432.8	57148.1	147174	51382.1	53272.4	53128.9	C12634	ko00944,ko01110	1.18362	0.185868	2.16245	1.11267	up	--	--	--	--	--	--	--	--	--	--
MWSmce324	187.041	131.05	186.032	C11H6O3	[M+H]+	Psoralen	Lignans and Coumarins	Coumarins	66-97-7	1	83262.8	79487.4	112338	34533.8	60615.3	83466.7	40405	23493	50393.1	53289.4	52391.3	51068.9	C09305	ko00999,ko01110	--	--	--	--	--	--	--	--	--	--	1.52927	0.0169168	0.41547	-1.26718	down
Lmdn004267	357.134	151.044	358.142	C20H22O6	[M-H]-	Epipinoresinol*	Lignans and Coumarins	Lignans	24404-50-0	1	660969	970991	466886	2.67809e+06	1.56913e+06	2.0012e+06	335415	519595	466709	821484	857174	836006	-	-	1.48331	0.0334146	0.211529	-2.24107	down	1.7368	0.033959	2.97707	1.57389	up	--	--	--	--	--
Zmpn003368	293.214	195.139	294.219	C18H30O3	[M-H]-	13S-Hydroxy-9Z,11E,15Z-octadecatrienoic acid	Lipids	Free fatty acids	87984-82-5	3	85143.7	80842.4	100399	91975.1	89573	77838.6	269846	207348	162216	98231	102625	100231	C16316	ko00592	1.4474	0.0531373	2.46508	1.30164	up	--	--	--	--	--	1.62312	0.0530791	2.40032	1.26323	up
Lmhp009187	440.277	299.258	439.27	C20H42NO7P	[M+H]+	LysoPE 15:0	Lipids	LPE	-	1	330056	421250	397282	295239	277004	264200	570790	588817	532886	392263	408029	409640	-	-	1.52009	0.000519862	2.02344	1.01681	up	--	--	--	--	--	--	--	--	--	--
Wafn002827	357.119	195.067	358.126	C16H22O9	[M-H]-	Dihydroferulic acid glucoside	Phenolic acids	Phenolic acids	-	1	2.02458e+06	1.94323e+06	409562	1.61719e+06	2.69998e+06	1.55221e+06	718479	555978	842919	822087	854441	817775	-	-	1.40803	0.0719222	0.360749	-1.47093	down	--	--	--	--	--	--	--	--	--	--
Hmlp006964	237.073	176.04	236.069	C12H12O5	[M+H]+	5,6,7-Trimethoxycoumarin*	Lignans and Coumarins	Coumarins	55085-47-7	1	403416	1.53527e+06	323096	269872	136495	206100	255957	231788	210363	355749	369328	374803	-	-	--	--	--	--	--	1.34866	0.294786	0.27079	-1.88475	down	1.18303	0.314368	0.308654	-1.69594	down
Zmfn000481	535.037	323.026	536.044	C14H22N2O16P2	[M-H]-	Uridine-5'-Diphosphate-D-Xylose	Nucleotides and derivatives	Nucleotides and derivatives	3616-06-6	2	174025	101105	299256	403123	346997	357030	142338	204717	117311	122255	127382	121124	C00190	ko00520,ko00908,ko01100,ko01250	1.43214	0.00386659	0.419425	-1.25352	down	--	--	--	--	--	--	--	--	--	--
Zahp012577	280.264	81.0725	279.256	C18H33NO	[M+H]+	octadecadienoic acid amide	Alkaloids	Alkaloids	-	1	384453	361814	466134	345747	344639	351092	847825	935660	939857	454764	466655	481048	-	-	1.52712	0.00275164	2.61488	1.38675	up	--	--	--	--	--	1.68955	0.000327048	2.24624	1.16751	up
Lmhp007836	448.246	307.227	447.239	C21H38NO7P	[M+H]+	LysoPE 16:3	Lipids	LPE	-	1	58253.4	33730.8	48734.5	75061.6	79367.6	72680.8	113100	108718	85024.3	53594.5	50915.4	53422.1	-	-	--	--	--	--	--	--	--	--	--	--	1.57674	0.0087821	2.18054	1.12469	up
pme0460	291.086	139.036	290.079	C15H14O6	[M+H]+	Epicatechin	Flavonoids	Flavanols	490-46-0	3	214199	860768	232505	677505	41527.4	36374.1	8024.01	85005	32505	72672.6	77108.1	73749.4	C09727	ko00941,ko01100,ko01110	--	--	--	--	--	--	--	--	--	--	1.44596	0.203789	0.0960128	-3.38063	down
Zmhp005139	565.12	317.072	564.111	C25H24O15	[M+H]+	Tamarixetin-3-O-(6''-malonyl)glucoside	Flavonoids	Flavonols	-	1	1.41134e+06	878202	2.59665e+06	573658	633526	1.32712e+06	9.48987e+06	5.70925e+06	6.67162e+06	2.96432e+06	2.7933e+06	2.93963e+06	-	-	1.47918	0.0253647	8.6299	3.10934	up	--	--	--	--	--	1.5765	0.0234939	4.47604	2.16222	up
Zmtn001464	204.031	160.039	205.037	C10H7NO4	[M-H]-	4,8-Dihydroxyquinoline-2-carboxylic acid	Organic acids	Organic acids	59-00-7	3	407723	342434	313587	177435	364252	510151	884379	690179	714214	378288	401854	398914	C02470	ko00380	1.23183	0.0297517	2.17597	1.12166	up	--	--	--	--	--	1.66484	0.0109158	2.15162	1.10542	up
Lmbp003208	385.116	223.063	384.106	C17H20O10	[M+H]+	Fraxidin-8-O-glucoside	Lignans and Coumarins	Coumarins	-	2	366048	410152	338095	383971	607505	418392	226884	143640	197141	260834	257505	244814	-	-	1.40551	0.0438734	0.402637	-1.31245	down	--	--	--	--	--	--	--	--	--	--
HJKP000649	136.071	91.0544	135.068	C8H9NO	[M+H]+	N-benzylformamide	Alkaloids	Alkaloids	6343-54-0	2	2.84992e+06	7.3591e+06	1.11436e+06	1.46947e+06	1.32901e+06	2.23071e+06	1.28824e+06	1.2954e+06	1.30696e+06	2.74651e+06	2.80474e+06	2.62277e+06	C15561	-	--	--	--	--	--	--	--	--	--	--	1.0087	0.314559	0.34359	-1.54124	down
pmn001352	393.119	231.1	394.126	C19H22O9	[M-H]-	6-Hydroxyrumicin-8-O-D-glucoside	Quinones	Anthraquinone	-	1	1.42146e+06	1.21086e+07	4.90917e+06	249371	212548	434119	1.30958e+07	6.5624e+06	1.54853e+06	3.04837e+06	3.26673e+06	3.19675e+06	-	-	1.39596	0.180069	23.6672	4.56482	up	1.7286	0.204153	0.0485942	-4.36307	down	--	--	--	--	--
pmb2640	199.17	199.17	200.178	C12H24O2	[M-H]-	Dodecanoic acid (Lauric acid)	Lipids	Free fatty acids	143-07-7	3	671911	529779	732827	404265	400755	530450	1.2731e+06	1.32002e+06	956217	579736	594919	554727	C02679	ko00061,ko01100,ko01110	1.47683	0.0142549	2.65775	1.41021	up	--	--	--	--	--	--	--	--	--	--
mws0250	182.081	136.076	181.074	C9H11NO3	[M+H]+	L-Tyrosine	Amino acids and derivatives	Amino acids and derivatives	60-18-4	1	1.35994e+06	4.04785e+06	609292	944071	713319	1.15127e+06	590509	738727	613762	1.32308e+06	1.305e+06	1.2353e+06	C00082	ko00130,ko00261,ko00350,ko00360,ko00400,ko00460,ko00730,ko00940,ko00950,ko00965,ko00966,ko00970,ko00999,ko01100,ko01110,ko01210,ko01230,ko01240	--	--	--	--	--	--	--	--	--	--	1.04016	0.322888	0.322914	-1.63078	down
mws0752	185.155	185.156	186.162	C11H22O2	[M-H]-	Undecylic Acid	Lipids	Free fatty acids	112-37-8	2	1.037e+06	987712	1.28415e+06	9	9	9	1.01592e+06	951200	1.00976e+06	719115	716729	765846	C17715	-	1.53172	0.00043172	110255	16.7505	up	1.89822	0.00684273	8.1599e-06	-16.903	down	--	--	--	--	--
mws0014	193.051	134.037	194.058	C10H10O4	[M-H]-	Ferulic acid	Phenolic acids	Phenolic acids	537-98-4	3	178024	379614	304605	415749	289937	251156	107968	119565	118084	216724	217713	203286	C01494	ko00940,ko01100,ko01110	1.4658	0.053912	0.361206	-1.46911	down	--	--	--	--	--	1.53614	0.0990029	0.400835	-1.31892	down
pmb2221	318.3	60.0444	317.293	C18H39NO3	[M+H]+	4-Hydroxysphinganine	Lipids	Sphingolipids	554-62-1	1	3.79945e+06	4.37382e+06	3.90165e+06	5.47614e+06	5.8124e+06	3.67686e+06	2.46818e+06	2.64029e+06	2.27199e+06	4.33866e+06	3.99029e+06	4.11089e+06	C12144	ko00600,ko01100	1.40586	0.0590174	0.493168	-1.01985	down	--	--	--	--	--	--	--	--	--	--
mws1179	433.114	271.068	434.121	C21H22O10	[M-H]-	Naringenin-7-O-glucoside (Prunin)	Flavonoids	Flavanones	529-55-5	3	223431	22412.5	175067	73698.4	176566	255012	396204	552474	150193	204524	188945	203516	C09099	ko00941	--	--	--	--	--	--	--	--	--	--	1.03311	0.185026	2.6107	1.38444	up
MWSmce119	175.115	70.064	174.112	C6H14N4O2	[M+H]+	L-Arginine	Amino acids and derivatives	Amino acids and derivatives	74-79-3	1	1.10646e+07	1.6268e+07	3.9871e+06	6.65855e+06	7.14696e+06	1.6205e+07	4.01632e+06	6213702	4.3261e+06	8.1902e+06	8.46557e+06	8.93983e+06	C00062	ko00220,ko00261,ko00330,ko00470,ko00970,ko01100,ko01110,ko01230,ko02010	1.10129	0.235519	0.485033	-1.04384	down	--	--	--	--	--	--	--	--	--	--
Lbhp011913	457.096	209.044	456.09	C19H20O13	[M+H]+	Malonyl fraxin	Lignans and Coumarins	Coumarins	-	1	2.28735e+06	1.61124e+06	2.8676e+06	2.21588e+06	1.98507e+06	3.05644e+06	5.2587e+06	6.73571e+06	4.1914e+06	3.07494e+06	2.83473e+06	2.86713e+06	-	-	1.38799	0.0398662	2.23025	1.15721	up	--	--	--	--	--	1.55732	0.0332201	2.39216	1.25832	up
Lmmp003817	535.108	287.055	534.101	C24H22O14	[M+H]+	Kaempferol-3-O-(6''-malonyl)glucoside*	Flavonoids	Flavonols	-	2	846820	362896	638247	366749	454042	574832	978048	861840	1.03177e+06	579329	630372	623043	-	-	1.43273	0.00367962	2.05762	1.04098	up	--	--	--	--	--	--	--	--	--	--
Zmdp000972	136.042	91.0537	135.035	C4H9NO2S	[M+H]+	S-Methyl-L-cysteine	Amino acids and derivatives	Amino acids and derivatives	1187-84-4	2	2.849e+06	7.02751e+06	991380	1.70389e+06	1.40228e+06	2.17289e+06	1.17393e+06	1.26448e+06	1.12168e+06	2.70051e+06	2.69717e+06	2.48287e+06	C22040	ko02010	--	--	--	--	--	--	--	--	--	--	1.00929	0.305564	0.327578	-1.61009	down
Lmcp002302	312.13	180.088	311.123	C12H17N5O5	[M+H]+	N6-(2-Hydroxyethyl)adenosine	Nucleotides and derivatives	Nucleotides and derivatives	4338-48-1	2	279561	315989	322339	358779	341775	395662	184526	198780	118701	240931	265397	256439	-	-	1.41197	0.00434063	0.457945	-1.12675	down	--	--	--	--	--	--	--	--	--	--
pme1383	170.081	134.06	169.074	C8H11NO3	[M+H]+	Pyridoxine	Others	Vitamin	65-23-6	2	2.20188e+06	2.28317e+06	2.22345e+06	3.59447e+06	3.30008e+06	2.5946e+06	989304	754627	782985	1.75401e+06	1.874e+06	1.93537e+06	C00314	ko00750,ko01100,ko01240	1.50259	0.0120655	0.266295	-1.9089	down	--	--	--	--	--	1.70153	0.00122641	0.376674	-1.40861	down
mws0675	335.064	123.055	334.057	C11H15N2O8P	[M+H]+	β-Nicotinamide mononucleotide	Nucleotides and derivatives	Nucleotides and derivatives	1094-61-7	3	35068.1	19392.1	127069	45539.3	48109.1	85839.2	125254	183118	157051	102743	113410	107121	C00455	ko00760,ko01100	1.38685	0.0124125	2.59306	1.37466	up	--	--	--	--	--	1.27179	0.0878842	2.5639	1.35834	up
pmp000587	535.108	287.05	534.101	C24H22O14	[M+H]+	Luteolin-7-O-(6''-malonyl)glucoside	Flavonoids	Flavones	-	2	714358	285239	541081	310317	392934	618653	1360005	718657	1512505	451097	473995	498886	C10103	-	1.30356	0.0751049	2.71666	1.44184	up	--	--	--	--	--	1.32326	0.0881214	2.3309	1.22089	up
pme3174	324.059	112.05	323.052	C9H14N3O8P	[M+H]+	Cytidine 5'-monophosphate(Cytidylic acid)	Nucleotides and derivatives	Nucleotides and derivatives	63-37-6	3	51066.4	39579.4	42667.2	59784.5	62693.3	81809.4	21648.6	28844.4	45625	46869.2	47234.6	43044.1	C00055	ko00240,ko01100,ko01232	1.31665	0.0220148	0.470504	-1.08772	down	--	--	--	--	--	--	--	--	--	--
pme2074	322.202	130.05	323.21	C18H29NO4	[M-H]-	Jasmonoyl-L-Isoleucine	Amino acids and derivatives	Amino acids and derivatives	120330-93-0	3	4.62786e+06	4.34996e+06	5.6408e+06	6.63203e+06	6.01087e+06	5.24074e+06	2.57525e+06	2.00554e+06	1.72448e+06	3.61543e+06	3.26385e+06	3.45898e+06	C18699	ko04075	1.48147	0.00256115	0.352572	-1.50401	down	--	--	--	--	--	1.63663	0.00659886	0.431318	-1.21318	down
Qagp003587	219.149	131.049	218.142	C13H18N2O	[M+H]+	N-Monocinnamoylputrescine	Alkaloids	Phenolamine	-	2	568689	880807	1572505	858485	3034135	1420005	572999	559961	320407	503902	530407	559506	-	-	1.25759	0.185515	0.273569	-1.87003	down	--	--	--	--	--	1.19922	0.214652	0.480929	-1.0561	down
pmb1587	207.138	165.091	206.131	C13H18O2	[M+H]+	4-Hydroxy-3,5-diisopropylbenzaldehyde	Phenolic acids	Phenolic acids	10537-86-7	3	22244.4	19745.3	27340.4	11993.7	3348.83	16623.1	15573.3	15825.3	16695.6	17183.4	18953.6	18783.6	-	-	--	--	--	--	--	1.34927	0.0645435	0.461065	-1.11696	down	--	--	--	--	--
pmb0530	664.116	136.062	663.109	C21H27N7O14P2	[M+H]+	Nicotinic acid adenine dinucleotide	Nucleotides and derivatives	Nucleotides and derivatives	53-84-9	3	2.65336e+06	2.30008e+06	2.16002e+06	2.43457e+06	2.06469e+06	4.37717e+06	1.15659e+06	1.469e+06	1.46497e+06	2.08511e+06	1.93751e+06	1.87997e+06	C00003	ko00190,ko00730,ko00760,ko01100,ko01240	1.27495	0.153534	0.460834	-1.11768	down	--	--	--	--	--	--	--	--	--	--
pmn001378	519.187	357.136	520.194	C26H32O11	[M-H]-	Pinoresinol-4-O-glucoside	Lignans and Coumarins	Lignans	41607-20-9	1	3.10598e+06	3.4418e+06	4.83323e+06	4.93417e+06	5.82367e+06	5.79563e+06	1.00182e+06	1.27145e+06	1.32308e+06	2.85195e+06	3.14563e+06	2.89077e+06	C17529	-	1.51928	0.00208906	0.217256	-2.20253	down	--	--	--	--	--	1.66893	0.0352327	0.315995	-1.66202	down
pme2266	245.095	227.085	244.088	C10H16N2O3S	[M+H]+	Biotin	Others	Vitamin	58-85-5	3	555005	169376	105301	259848	365294	1425005	113620	121190	134740	370005	392505	412505	C00120	ko00780,ko01100,ko01240,ko02010	1.23421	0.271083	0.180255	-2.47189	down	--	--	--	--	--	--	--	--	--	--
MWSslk097	195.065	163.04	194.058	C10H10O4	[M+H]+	Dimethyl phthalate	Phenolic acids	Phenolic acids	131-11-3	2	8.18065e+06	7.34822e+06	5.98e+06	901676	933572	1.72709e+06	2.86545e+07	3.62924e+07	3.03804e+07	1.39902e+07	14600873	1.55844e+07	C11233	-	1.51861	0.00517256	26.7598	4.74199	up	1.85134	0.00498626	0.165622	-2.59403	down	1.71054	0.00567162	4.432	2.14796	up
Zmjp000182	189.134	70.0652	188.127	C7H16N4O2	[M+H]+	N-Monomethyl-L-arginine	Amino acids and derivatives	Amino acids and derivatives	17035-90-4	2	1.11904e+06	1.3193e+06	226681	447514	1.0135e+06	2.08254e+06	318101	327614	350596	723740	788590	807880	C03884	-	1.18116	0.218499	0.281161	-1.83053	down	--	--	--	--	--	--	--	--	--	--
pme0264	243.097	127.05	242.09	C10H14N2O5	[M+H]+	Thymidine	Nucleotides and derivatives	Nucleotides and derivatives	50-89-5	3	68515.2	107069	62831.9	68252.5	91570.2	92911.3	31612.5	45163.8	37723.3	54507.1	52623	58800.7	C00214	ko00240,ko01100,ko01232	1.44112	0.0151812	0.453044	-1.14228	down	--	--	--	--	--	1.51449	0.0874667	0.48025	-1.05814	down
Wbtn007603	299.056	284.032	300.063	C16H12O6	[M-H]-	9,11-dimethoxy-2h-[1,3]dioxolo[4,5-b]xanthen-10-one	Flavonoids	Other Flavonoids	-	1	35769.6	41006.8	37133.4	49397.3	52701.5	43873.8	25040.7	20346.6	24305.8	32928.9	29336.6	30691.4	-	-	1.49349	0.00269972	0.477439	-1.06661	down	--	--	--	--	--	--	--	--	--	--
MWSmce342	311.041	135.046	312.048	C13H12O9	[M-H]-	2-Caffeoyl-L-tartaric acid (Caftaric acid)	Phenolic acids	Phenolic acids	67879-58-7	2	111894	102786	85559.9	80855.1	100256	69906.6	222378	130274	170719	75736.3	80210.5	85151.6	-	-	1.363	0.0642842	2.085	1.06005	up	--	--	--	--	--	--	--	--	--	--
pmb3041	521.094	329.2	522.101	C23H22O14	[M-H]-	Tricin-7-O-saccharic acid	Flavonoids	Flavones	-	3	7.07989e+06	7.53549e+06	7.14605e+06	8.72129e+06	9.74086e+06	8.08013e+06	2.86032e+06	3.32723e+06	3.75132e+06	5.25365e+06	5.30124e+06	5.83927e+06	-	-	1.50604	0.00192672	0.374454	-1.41714	down	--	--	--	--	--	1.69658	0.000736926	0.45672	-1.13062	down
mws2125	166.975	78.9591	167.982	C3H5O6P	[M-H]-	Phosphoenolpyruvate	Organic acids	Organic acids	138-08-9	3	122997	81576.9	140059	161424	157112	238286	82233.3	98758	69733.8	95295.4	84990.5	93143.2	C00074	ko00010,ko00020,ko00400,ko00440,ko00620,ko00710,ko00996,ko00999,ko01100,ko01110,ko01200,ko01230,ko01240	1.40714	0.0498337	0.450279	-1.15111	down	--	--	--	--	--	--	--	--	--	--
pme3732	244.093	112.05	243.085	C9H13N3O5	[M+H]+	Cytidine	Nucleotides and derivatives	Nucleotides and derivatives	65-46-3	3	1.95264e+06	1.95023e+06	1.05481e+06	1.39505e+06	1.48796e+06	1.54923e+06	730095	821544	742709	1.27352e+06	1.39038e+06	1.4316e+06	C00475	ko00240,ko01100,ko01232,ko02010	--	--	--	--	--	--	--	--	--	--	1.49338	0.0957861	0.462787	-1.11158	down
pme1002	138.091	103.054	137.084	C8H11NO	[M+H]+	L-Tyramine	Alkaloids	Alkaloids	51-67-2	1	8.79007e+06	10257.7	15640.5	25414.9	2.04669e+06	2.50551e+07	5822.99	7497.06	44605.6	3.81447e+06	3.98959e+06	3.53214e+06	C00483	ko00350,ko00950,ko01100,ko01110,ko01240	1.11189	0.377792	0.00213533	-8.87132	down	--	--	--	--	--	--	--	--	--	--
pme1021	177.041	59.0139	178.048	C6H10O6	[M-H]-	D-Glucono-1,5-lactone	Others	Saccharides	90-80-2	3	9	9	9	381581	266636	297974	327855	175848	306133	311479	308186	278271	C00198	ko00030,ko01100,ko01110,ko01200	--	--	--	--	--	1.89797	0.0116261	35044.1	15.0969	up	1.72538	0.0295547	29993.9	14.8724	up
pme2253	177.041	59.0139	178.048	C6H10O6	[M-H]-	L-Gulono-1,4-Lactone	Others	Saccharides	1128-23-0	3	9	9	9	381581	266636	297974	327855	175848	306133	311479	308186	278271	C01040	ko00053,ko01100,ko01240	--	--	--	--	--	1.89797	0.0116261	35044.1	15.0969	up	1.72538	0.0295547	29993.9	14.8724	up
Lmhp008589	476.277	335.258	475.27	C23H42NO7P	[M+H]+	LysoPE 18:3(2n isomer)	Lipids	LPE	-	1	2.71752e+06	1.75588e+06	1.97733e+06	3.20275e+06	3.88552e+06	4.57382e+06	4.4028e+06	5.39639e+06	4.12094e+06	2.39236e+06	2.68001e+06	2.42351e+06	-	-	--	--	--	--	--	--	--	--	--	--	1.61671	0.00825768	2.15791	1.10964	up
Hmcp001578	641.172	479.11	640.164	C28H32O17	[M+H]+	Isorhamnetin-3,7-O-diglucoside	Flavonoids	Flavonols	6758-51-6	1	304239	202289	338821	147048	167409	190446	597916	542260	497620	300193	272641	308086	-	-	1.51519	0.00197787	3.24378	1.69768	up	--	--	--	--	--	--	--	--	--	--
pma0702	558.281	207.065	557.274	C29H39N3O8	[M+H]+	N1,N8-Bis(sinapoyl)spermidine	Alkaloids	Phenolamine	-	3	2.41299e+06	5325880	3.02808e+06	2.94395e+06	8178980	2.57122e+06	1.80572e+06	1.56362e+06	1.19923e+06	1.71452e+06	1.55312e+06	1.78209e+06	C21170	-	1.19952	0.234109	0.333615	-1.58374	down	--	--	--	--	--	1.44528	0.140261	0.424315	-1.23679	down
MWStz070	182.081	91.0548	181.074	C9H11NO3	[M+H]+	N-(2-Hydroxy-4-methoxyphenyl)acetamide	Alkaloids	Phenolamine	58469-06-0	1	3.75356e+06	1.01944e+07	1.58167e+06	2.28772e+06	2.10494e+06	3.0104e+06	1.70944e+06	1.97733e+06	1.48138e+06	3.39969e+06	3.84885e+06	3.41849e+06	-	-	--	--	--	--	--	--	--	--	--	--	1.03831	0.313277	0.332794	-1.5873	down
Lmlp002765	229.123	201.128	228.115	C15H16O2	[M+H]+	Stilbostemin B	Phenolic acids	Phenolic acids	162411-67-8	2	8057.87	12090.9	6492.81	13372.7	18232.8	25916.3	6120.84	4270.95	4933.16	10090.1	10897.1	11728.6	-	-	1.44916	0.0583755	0.26642	-1.90822	down	1.54614	0.0888618	2.15909	1.11042	up	--	--	--	--	--
MWS2099	137.06	77.0403	136.052	C8H8O2	[M+H]+	4-Methylbenzoic acid	Phenolic acids	Phenolic acids	99-94-5	2	140225	34642.6	51720	118775	169728	185906	9	9	9	148339	155715	133765	C01454	ko01100	1.531	0.0159717	5.69128e-05	-14.1009	down	1.36685	0.111942	2.09372	1.06607	up	1.71879	0.14734	0.000119159	-13.0348	down
pme2292	89.1073	72.0808	88.1	C4H12N2	[M+H]+	Putrescine	Alkaloids	Alkaloids	110-60-1	3	106159	55919.5	63836.8	193464	258856	213914	69476	68839.4	54153.5	108159	107160	93881.5	C00134	ko00330,ko00470,ko00480,ko00960,ko01100,ko01110,ko02010	1.50374	0.0107165	0.288891	-1.7914	down	1.78235	0.00469236	2.94904	1.56024	up	--	--	--	--	--
mws2218	195.088	83.0604	194.08	C8H10N4O2	[M+H]+	Caffeine	Alkaloids	Alkaloids	58-08-2	1	1.09826e+06	7.22759e+06	222952	90168.7	130909	71234.5	68168.7	69239.9	127505	91913	102155	88036.3	C07481	ko00232,ko01100,ko01110	--	--	--	--	--	1.4515	0.338036	0.0341933	-4.87014	down	1.36801	0.336804	0.0309884	-5.01213	down
MWS04412	175.121	70.0658	174.137	C8H18N2O2	[M+H]+	N(6),N(6)-Dimethyl-L-lysine	Amino acids and derivatives	Amino acids and derivatives	2259-86-1	2	1.15516e+07	2.0386e+07	3.85329e+06	6.80744e+06	7.70412e+06	1.65267e+07	3.93961e+06	6.52271e+06	4.69477e+06	8.40164e+06	9.64127e+06	9.6454e+06	-	-	1.10605	0.225715	0.488336	-1.03405	down	--	--	--	--	--	--	--	--	--	--
Lskp211459	439.356	203.178	438.35	C30H46O2	[M+H]+	Olean-12-ene-3,16-dione (Maniladione)	Terpenoids	Triterpene	-	1	159052	74587.7	35158.2	67813	124517	180510	69440.6	34991.1	76832.5	83865.9	93020.2	97942.6	-	-	1.0379	0.178976	0.486172	-1.04046	down	--	--	--	--	--	--	--	--	--	--
ML10180524	244.095	112.054	243.085	C9H13N3O5	[M+H]+	Cytarabine	Nucleotides and derivatives	Nucleotides and derivatives	147-94-4	3	2.367e+06	2.78579e+06	1.59912e+06	1.79489e+06	1.8108e+06	1.88054e+06	914397	987968	942059	1.39976e+06	1.63711e+06	1.53036e+06	C02961	-	--	--	--	--	--	--	--	--	--	--	1.60146	0.0638392	0.421277	-1.24716	down
Hmcp002316	449.106	317.06	448.101	C21H20O11	[M+H]+	Isorhamnetin-3-O-arabinoside	Flavonoids	Flavonols	-	3	102865	53057.4	69705.9	33558.2	73711.5	107719	180317	95978.6	159758	111815	121399	103702	-	-	1.08191	0.0927405	2.02827	1.02025	up	--	--	--	--	--	--	--	--	--	--
Lmhp008763	452.277	311.258	451.27	C21H42NO7P	[M+H]+	LysoPE 16:1(2n isomer)	Lipids	LPE	-	1	84354.2	92192.1	142307	45997	52455.3	140773	300138	220218	339535	112993	101565	118869	-	-	1.35138	0.0117793	3.59448	1.84578	up	--	--	--	--	--	1.58591	0.0197495	2.69683	1.43126	up
pmb3079	300.049	96.9696	301.056	C8H16NO9P	[M-H]-	N-Acetyl-D-glucosamine-1-phosphate	Others	Saccharides	6866-69-9	3	63830.2	102832	81435.5	136731	134477	120258	49106.3	65758.3	62880.6	68240.9	58162.3	64104.8	C04256	-	1.48908	0.000611168	0.45405	-1.13908	down	--	--	--	--	--	--	--	--	--	--
pmn001684	225.113	147.082	226.12	C12H18O4	[M-H]-	Tuberonic Acid	Organic acids	Organic acids	124649-26-9	1	161903	137130	193014	219150	220858	284517	141973	111358	83677.8	132962	135264	153444	-	-	1.39244	0.010442	0.465145	-1.10425	down	--	--	--	--	--	--	--	--	--	--
Zmdp000292	189.135	70.0652	188.127	C7H16N4O2	[M+H]+	Arginine methyl ester	Amino acids and derivatives	Amino acids and derivatives	-	2	1.22472e+06	1.4292e+06	167770	441836	1.09902e+06	2.21551e+06	314708	278269	334129	822384	710630	727579	-	-	1.20371	0.20999	0.246809	-2.01853	down	--	--	--	--	--	--	--	--	--	--
mws4183	433.078	300.033	434.085	C20H18O11	[M-H]-	Quercetin-3-O-arabinoside	Flavonoids	Flavonols	22255-13-6	3	9	9	9	9	60973.7	45286	32802.7	40321.5	23796.3	24713	29082	27096.9	-	-	--	--	--	--	--	1.30455	0.192262	3935.88	11.9425	up	1.7275	0.0211819	3589.65	11.8096	up
mws1401	175.108	84.0444	174.1	C7H14N2O3	[M+H]+	L-Theanine	Amino acids and derivatives	Amino acids and derivatives	3081-61-6	3	651871	3.73828e+06	132519	106690	78091.2	82928.4	48867.6	83916.5	112164	112997	133292	123338	C01047	-	--	--	--	--	--	1.34724	0.334688	0.0591927	-4.07844	down	1.27581	0.332705	0.0541601	-4.20663	down
Lmhp009034	452.277	311.258	451.27	C21H42NO7P	[M+H]+	LysoPE 16:1	Lipids	LPE	-	1	47531.1	54995	70972	34955.3	28529.8	66466.3	60729.1	86737.1	123438	66741.3	73963.4	62954.1	-	-	1.15992	0.107316	2.08466	1.05981	up	--	--	--	--	--	--	--	--	--	--
HJAP064	565.118	317.076	564.111	C25H24O15	[M+H]+	Isorhamnetin-3-O-(6''-malonyl)glucoside	Flavonoids	Flavonols	-	1	1.57816e+06	814541	2.46685e+06	584297	662992	1.26913e+06	7.92436e+06	5.37403e+06	6.73762e+06	2.94968e+06	2.64819e+06	2.50408e+06	-	-	1.48799	0.0106046	7.96211	2.99315	up	--	--	--	--	--	1.56901	0.0071326	4.12301	2.0437	up
pmb2999	461.109	299.1	462.116	C22H22O11	[M-H]-	Chrysoeriol-5-O-glucoside	Flavonoids	Flavones	-	3	6.02274e+06	2.45047e+07	4.3062e+06	515199	371946	1.75237e+06	1.96538e+07	1.11008e+07	5.22451e+06	8.97937e+06	7.59278e+06	8.57577e+06	-	-	1.40192	0.116018	13.631	3.76882	up	1.66425	0.238451	0.0757749	-3.72214	down	--	--	--	--	--
MWSslk022	329.139	229.1	328.131	C19H20O5	[M+H]+	Decursinol angelate	Lignans and Coumarins	Coumarins	130848-06-5	3	263183	99850.8	81645.6	28445.9	7901.98	1.99681e+06	21910.5	61690.4	36372	27510.5	31236.9	26506.1	-	-	--	--	--	--	--	--	--	--	--	--	1.37426	0.197827	0.269796	-1.89006	down
mws0237	187.098	125.097	188.105	C9H16O4	[M-H]-	Azelaic acid	Organic acids	Organic acids	123-99-9	1	1.13215e+07	1.42792e+07	9.00066e+06	1.02833e+07	9.27019e+06	7.88747e+06	4.45195e+06	4.64912e+06	3.75523e+06	5.8836e+06	7.00085e+06	6.25734e+06	C08261	-	1.47985	0.0112542	0.468507	-1.09386	down	--	--	--	--	--	1.64688	0.0380922	0.371555	-1.42835	down
Li512111	519.114	315.051	520.122	C24H24O13	[M-H]-	Isorhamnetin-3-O-(6''-acetylglucoside)	Flavonoids	Flavonols	-	3	605709	341689	885292	228841	307830	570541	3.053e+06	2.22763e+06	2.32436e+06	759434	665720	793757	-	-	1.47437	0.00720461	6.86859	2.78001	up	--	--	--	--	--	1.60497	0.00606438	4.14963	2.05298	up
mws0146	138.055	78.0338	137.048	C7H7NO2	[M+H]+	Nicotinic Acid Methyl Ester(Methyl Nicotinate)	Alkaloids	Pyridine alkaloids	93-60-7	3	28441.2	28807.2	72505	24393.1	36727.3	23334.6	75005	90005	40314.4	35413.9	30472.2	36059.7	-	-	1.27973	0.101635	2.43117	1.28165	up	--	--	--	--	--	--	--	--	--	--
Lmbn002072	159.066	97.0659	160.074	C7H12O4	[M-H]-	2-Propylsuccinic acid	Organic acids	Organic acids	618-57-5	3	123296	116076	124037	168324	165978	174531	42763	56105.5	38817.1	83822.2	73143.5	71064.3	C16657	-	1.51036	0.000282344	0.270591	-1.88582	down	--	--	--	--	--	1.67774	0.00119202	0.378872	-1.40022	down
pmb3317	371.1	179.1	372.106	C16H20O10	[M-H]-	Quinacyl syringic acid	Phenolic acids	Phenolic acids	-	3	63665	43662.9	45775.3	34980.1	36865.4	32825.1	141289	63149.1	109396	55705.4	52401.6	62478	-	-	1.39475	0.0911588	2.9983	1.58415	up	--	--	--	--	--	1.35582	0.133533	2.04982	1.0355	up
Jmwn002172	315.11	135.04	316.116	C14H20O8	[M-H]-	3,4-dihydroxyphenylethanol-β-D-glucopyranoside	Phenolic acids	Phenolic acids	-	2	158463	115488	64372.1	69231.7	118559	81001.5	296592	152971	218846	123341	112935	102408	-	-	1.34308	0.0713376	2.48672	1.31424	up	--	--	--	--	--	--	--	--	--	--
Lmnn102707	315.108	135.045	316.116	C14H20O8	[M-H]-	Cimidahurinine	Phenolic acids	Phenolic acids	142542-89-0	2	158463	115488	64372.1	69231.7	118559	81001.5	296592	152971	218846	123341	112935	102408	-	-	1.34308	0.0713376	2.48672	1.31424	up	--	--	--	--	--	--	--	--	--	--
Zmjn001813	159.066	97.0649	160.074	C7H12O4	[M-H]-	Pimelic acid	Organic acids	Organic acids	111-16-0	3	162043	160989	165213	255285	246951	199415	64697.3	50969.8	69057.1	115440	120050	137584	C02656	ko00780,ko01100,ko01240	1.5079	0.00602178	0.26327	-1.92538	down	--	--	--	--	--	1.70282	0.00188639	0.378343	-1.40223	down
Lmxp010913	676.455	184.076	675.447	C35H66NO9P	[M+H]+	1-(9Z-Octadecenoyl)-2-(9-oxo-nonanoyl)-sn-glycero-3-phosphocholine	Lipids	Glycerol ester	-	1	1.00811e+06	443450	257393	543721	634114	1.20921e+06	272817	343175	435575	585872	690210	590926	-	-	1.24237	0.160686	0.440531	-1.18268	down	--	--	--	--	--	--	--	--	--	--
pme0122	189.123	126.091	188.116	C8H16N2O3	[M+H]+	N6-Acetyl-L-lysine	Amino acids and derivatives	Amino acids and derivatives	692-04-6	3	558430	935862	264658	346757	432007	1.12108e+06	235508	333497	283942	442301	522716	526229	C02727	ko00310,ko01100	1.02253	0.289896	0.448955	-1.15536	down	--	--	--	--	--	1.07096	0.258886	0.484918	-1.04419	down
pmn001337	431.098	269.102	432.106	C21H20O10	[M-H]-	Emodin-8-O-glucoside	Quinones	Anthraquinone	23313-21-5	1	24601.8	189690	46713.8	6293.89	7435.75	11221.5	249525	106409	65164.6	79436.3	96452.1	90240.2	C10345	-	1.46388	0.141758	16.8769	4.07698	up	1.62253	0.267641	0.0955961	-3.3869	down	--	--	--	--	--
Lmsn002548	341.088	161.025	342.095	C15H18O9	[M-H]-	1-O-Caffeoyl-β-D-glucose	Phenolic acids	Phenolic acids	14364-08-0	1	714432	1.18139e+06	620606	1.69408e+06	2.03044e+06	2.73657e+06	2.99309e+06	1.96029e+06	1.10539e+06	1.44813e+06	1.20782e+06	1.25507e+06	C10433	-	--	--	--	--	--	1.68829	0.0308134	2.56756	1.3604	up	1.34228	0.153669	2.40769	1.26765	up
mws0216	132.065	86.0601	131.058	C5H9NO3	[M+H]+	Trans-4-Hydroxy-L-proline	Amino acids and derivatives	Amino acids and derivatives	51-35-4	3	3.68257e+07	9.53068e+07	1.02135e+07	1.19108e+07	2.311e+06	1.77452e+07	1.41587e+07	1.43245e+07	4.07569e+06	2.4138e+07	2.89281e+07	2.87425e+07	C01157	ko00330,ko00470,ko01100,ko02010	--	--	--	--	--	1.17401	0.27918	0.224573	-2.15475	down	1.07354	0.281667	0.228731	-2.12828	down
mws1174	313.072	253.051	314.079	C17H14O6	[M-H]-	3-O-Acetylpinobanksin	Flavonoids	Flavanonols	52117-69-8	1	20181.8	16834.4	8131.13	20981.8	22586.8	43214.9	26453.6	16716.4	78519.9	37017.3	37978.3	31438.5	C16418	ko00941	--	--	--	--	--	--	--	--	--	--	1.0521	0.313924	2.69539	1.4305	up
mws1593	665.215	161.044	666.222	C24H42O21	[M-H]-	D-Maltotetraose	Others	Saccharides	34612-38-9	3	281444	206216	246545	61699.1	152908	142237	185811	156105	203263	183073	154478	188550	C02052	-	--	--	--	--	--	1.52874	0.0283093	0.486028	-1.04089	down	--	--	--	--	--
pmn001644	519.078	300	520.085	C23H20O14	[M-H]-	Quercetin-3-O-(2''-O-acetyl)glucuronide	Flavonoids	Flavonols	-	3	106656	44018.7	129846	32767.6	52483.7	117553	525399	389721	390245	125568	145035	154897	-	-	1.4312	0.0048334	6.43658	2.68629	up	--	--	--	--	--	1.58875	0.00601533	4.65336	2.21827	up
MWSHY0098	307.081	139.039	306.074	C15H14O7	[M+H]+	Epigallocatechin	Flavonoids	Flavanols	970-74-1	3	110687	3.86198e+06	25888.3	32004.8	15297.7	30893.1	12010	22866.1	19289	64397.7	69503.1	56040.4	C12136	ko00941,ko01110	--	--	--	--	--	1.09588	0.410083	0.019556	-5.67625	down	1.11597	0.407733	0.0135461	-6.20597	down
Wafn002902	497.223	305.161	438.21	C19H34O11	[M+CH3COOH-H]-	Octanoyl arabinosylglucoside	Others	Saccharides	-	1	139889	161567	57874	89365	100909	40313.2	9	9	9	84856.5	68319.6	77985	-	-	1.52892	0.0537545	0.000117092	-13.0601	down	--	--	--	--	--	1.72264	0.0630157	7.51397e-05	-13.7001	down
Lmfn004235	359.077	161.024	360.084	C18H16O8	[M-H]-	Myricetin-3,7,3'-trimethyl ether	Flavonoids	Flavonols	-	3	85988.8	57990	36386.5	23339.2	74521.2	33172.2	158765	110860	144525	45953.7	45313.9	54771.1	-	-	1.33076	0.0114033	3.16066	1.66023	up	--	--	--	--	--	1.47535	0.0181736	2.29617	1.19923	up
Lmmn002260	551.213	389.167	552.221	C27H36O12	[M-H]-	5'-Methoxyisolariciresinol-9'-O-glucoside	Lignans and Coumarins	Lignans	-	2	444849	576815	548348	458370	495452	679601	267101	242202	222051	405096	334767	408653	-	-	1.45031	0.0437799	0.447743	-1.15926	down	--	--	--	--	--	1.67492	0.0132371	0.465827	-1.10213	down
MWSmce061	237.072	176.045	236.069	C12H12O5	[M+H]+	Dimethylfraxetin; 6,7,8-Trimethoxycoumarin*	Lignans and Coumarins	Coumarins	6035-49-0	1	380986	1.38481e+06	263210	267057	132981	186372	224745	230611	193564	298739	319035	368598	-	-	--	--	--	--	--	1.27221	0.308684	0.289014	-1.79079	down	1.12581	0.325276	0.319821	-1.64466	down
Lmhp009890	546.355	184.073	545.348	C28H52NO7P	[M+H]+	LysoPC 20:3	Lipids	LPC	1199257-41-4	3	29632.5	19943.9	25799.5	31985.8	34661.6	46665.3	40592.4	71739.9	43629.8	28047.9	34932.5	32338	-	-	--	--	--	--	--	--	--	--	--	--	1.49003	0.104076	2.06912	1.04902	up
Hmcp007916	209.081	163.07	208.074	C11H12O4	[M+H]+	3-Methyl-6-methoxy-8-hydroxy-3,4-dihydroisocoumarin	Lignans and Coumarins	Coumarins	6803-02-7	3	66542.9	92852.2	60677.7	110429	114900	98698.5	38857.1	49583.8	40462.7	57388.7	71532.1	66825.7	-	-	1.50604	0.0006981	0.397816	-1.32983	down	--	--	--	--	--	--	--	--	--	--
Lhmp122020	487.144	355.102	486.137	C21H26O13	[M+H]+	3-O-caffeoyl quininyl arabinoside	Others	Others	-	2	29411.3	9	23117.1	16700.4	19910.1	28133	9	9	9	22906.2	18609.6	22730.8	-	-	1.53031	0.0240124	0.00041703	-11.2276	down	--	--	--	--	--	1.22023	0.189306	0.00051392	-10.9262	down
mws2212	179.035	135.046	180.042	C9H8O4	[M-H]-	Caffeic acid	Phenolic acids	Phenolic acids	331-39-5	1	3.74583e+06	6.99422e+06	6.81449e+06	2.61656e+06	4.05558e+06	4.55649e+06	1.53692e+07	8.87003e+06	8.2793e+06	5.64087e+06	7.01778e+06	6.04333e+06	C01197	ko00940,ko01100,ko01110	1.37918	0.0808182	2.89604	1.53408	up	--	--	--	--	--	--	--	--	--	--
pmb0608	549.124	301.071	548.117	C25H24O14	[M+H]+	Chrysoeriol-7-O-(6''-malonyl)glucoside	Flavonoids	Flavones	-	2	61202.9	41733.9	111422	22431.4	33890.8	47522.9	220518	222271	232563	103075	99362.9	82745.4	-	-	1.49459	0.000172135	6.50345	2.70121	up	1.37217	0.211159	0.484446	-1.04559	down	1.56166	0.0153785	3.15057	1.65561	up
pma0760	565.119	317.066	564.111	C25H24O15	[M+H]+	3'-O-Methyltricetin-7-O-(6''-malonyl)glucoside	Flavonoids	Flavones	-	3	1.41716e+06	783527	2.59696e+06	547978	730634	1.32961e+06	9.061e+06	4.94554e+06	7.52151e+06	2.8007e+06	2.22496e+06	2.50021e+06	-	-	1.47164	0.0304307	8.25392	3.04508	up	--	--	--	--	--	1.54459	0.0282873	4.4872	2.16582	up
Lmmp002995	713.15	303.06	712.149	C30H32O20	[M+H]+	Quercetin-7-O-(2''-malonyl)glucosyl-5-O-glucoside	Flavonoids	Flavonols	-	2	19001.5	4763.13	11914.4	12505	20005	10957.9	67505	36011.1	17505	15825.9	12505	14614.9	-	-	1.12072	0.215439	2.78415	1.47724	up	--	--	--	--	--	1.28575	0.183874	3.39194	1.76211	up
Rfmb26201	621.219	417.156	622.226	C30H38O14	[M-H]-	Syringaresinol-4'-O-(6''-acetyl)glucoside	Lignans and Coumarins	Lignans	-	3	450781	440328	891650	433985	398384	433002	1.37984e+06	1.09364e+06	1.09849e+06	594824	522158	470058	-	-	1.51467	0.0137486	2.82286	1.49716	up	--	--	--	--	--	1.44016	0.0357026	2.00362	1.00261	up
HJN083	521.202	359.15	522.21	C26H34O11	[M-H]-	Lariciresinol-4'-O-glucoside	Lignans and Coumarins	Lignans	143663-00-7	2	454881	520519	603335	507589	591053	526218	155930	219983	167705	322209	350758	406723	-	-	1.50105	0.000487821	0.334563	-1.57965	down	--	--	--	--	--	1.67551	0.00662992	0.344337	-1.53811	down
MWSmce296	329.131	229.095	328.131	C19H20O5	[M+H]+	Decursin	Lignans and Coumarins	Coumarins	5928-25-6	2	249716	95357.4	77528.3	31814.9	10675.8	2.04935e+06	20813.6	59426.9	29780.6	25852.1	31710.3	25846.7	C09258	-	--	--	--	--	--	--	--	--	--	--	1.38478	0.192663	0.260342	-1.94152	down
YC512118	282.279	247.243	281.272	C18H35NO	[M+H]+	Oleamide (9-Octadecenamide)	Lipids	Free fatty acids	301-02-0	1	27742.8	30754.9	56767.4	51204.4	43069.5	52072.2	177039	139943	126991	70721.4	58791.5	56686.5	C19670	-	1.50142	0.0191064	3.03372	1.60109	up	--	--	--	--	--	1.62764	0.00614955	3.85175	1.94552	up
ML10176345	171.03	109.029	172.037	C7H8O5	[M-H]-	3-Dehydroshikimic acid	Organic acids	Organic acids	2922-42-1	3	59919.7	71351.9	63618.4	103641	149350	79225	67151	46537.8	45998	46904.5	60119.8	54688.3	C02637	ko00400,ko00999,ko01100,ko01110,ko01230,ko01240	1.29988	0.0951653	0.480672	-1.05688	down	--	--	--	--	--	--	--	--	--	--
Lmsp003252	641.171	317.066	640.164	C28H32O17	[M+H]+	Isorhamnetin-3-O-sophoroside	Flavonoids	Flavonols	-	1	491956	505005	519375	165215	226308	350090	2440005	596499	1445005	499652	390755	436936	-	-	1.3467	0.142768	6.04292	2.59525	up	1.68616	0.0391383	0.489082	-1.03185	down	1.2843	0.204677	2.95549	1.56339	up
mws0064	287.056	135.045	288.063	C15H12O6	[M-H]-	Eriodictyol (5,7,3',4'-Tetrahydroxyflavanone)	Flavonoids	Flavanones	552-58-9	3	68726.1	4581.05	6859.42	11435.8	28267.4	18289.8	1668.05	6569.86	7567.86	11562.5	10443.8	13377.5	C05631	ko00941,ko01100,ko01110	1.21901	0.0884004	0.272546	-1.87543	down	--	--	--	--	--	--	--	--	--	--
mws1202	125.06	93.0335	124.052	C7H8O2	[M+H]+	Guaiacol	Phenolic acids	Phenolic acids	90-05-1	3	220996	128541	96984.5	152188	211122	189886	68616.1	97786.5	81937.7	139064	161614	126298	C15572	-	1.44732	0.0142308	0.448918	-1.15547	down	--	--	--	--	--	--	--	--	--	--
Zmdn005541	431.098	269.047	432.106	C21H20O10	[M-H]-	Emodin-6-O-glucoside	Quinones	Anthraquinone	-	1	15985.8	102928	22370.6	4270.82	3076.28	5418.64	131972	56748.9	35158.8	49636.3	49231	39384.2	-	-	1.46799	0.138534	17.5375	4.13237	up	1.651	0.265342	0.0903546	-3.46826	down	--	--	--	--	--
pme0057	136.043	118.032	135.035	C4H9NO2S	[M+H]+	L-Homocysteine	Amino acids and derivatives	Amino acids and derivatives	6027-13-0	3	17362.4	53234.9	19097.7	12771.9	9544.21	14160.1	15943	23191.9	11806.3	14566.1	17359.2	18830.9	C00155	ko00270,ko00920,ko01100,ko01110,ko01230	--	--	--	--	--	1.35999	0.267239	0.406669	-1.29807	down	--	--	--	--	--
Lmdn003756	193.051	135.046	194.058	C10H10O4	[M-H]-	Methyl caffeate	Phenolic acids	Phenolic acids	3843-74-1	1	39807.9	24660.1	55841.4	327371	18072.3	64456.9	108159	103657	57903.8	62401.5	66745	51740.4	C10477	-	--	--	--	--	--	--	--	--	--	--	1.3878	0.069753	2.24188	1.16471	up
Zaln004082	335.076	179.034	336.085	C16H16O8	[M-H]-	3-O-caffeoylshikimic acid*	Phenolic acids	Phenolic acids	-	1	1.94671e+06	1.04026e+06	1.11958e+06	2.56881e+06	2.55279e+06	2.20161e+06	1.34534e+06	1.21075e+06	1.04942e+06	959320	1.24268e+06	1.09529e+06	-	-	1.48561	0.00167357	0.49234	-1.02227	down	--	--	--	--	--	--	--	--	--	--
pmp000172	477.139	315.08	476.132	C23H24O11	[M+H]+	5,2'-Dihydroxy-7,8-dimethoxyflavone glycoside	Flavonoids	Flavones	-	3	21762.4	2442.24	37737.5	9	9	9	21215	36199.6	23231.5	16968.4	19296.8	14854.8	-	-	1.53018	0.0291936	2986.89	11.5444	up	1.85492	0.180468	0.000435891	-11.1637	down	--	--	--	--	--
pmp001229	209.117	125.06	208.11	C12H16O3	[M+H]+	Senkyunolide K	Others	Lactones	114569-33-4	3	3538.25	2354.66	5929.13	69086.8	4459.9	2956.28	50605.6	46524.7	11915.1	19702	16175.3	15354	-	-	--	--	--	--	--	--	--	--	--	--	1.54901	0.11743	9.2239	3.20538	up
Rfmb056	591.208	387.144	592.216	C29H36O13	[M-H]-	Medioresinol-4'-O-(6'''-acetyl)glucoside	Lignans and Coumarins	Lignans	-	3	947232	656238	1.50618e+06	686749	951213	1.00664e+06	2.31224e+06	2.01221e+06	2.14505e+06	1.01833e+06	990565	1.26146e+06	-	-	1.47765	0.000684172	2.44631	1.29061	up	--	--	--	--	--	1.46464	0.0347887	2.08046	1.0569	up
Zmcp002727	935.238	287.058	934.238	C42H46O24	[M+H]+	kaempferol-3-caffcoyldiglucoside-7-glucoside	Flavonoids	Flavonols	-	2	27168.6	65492.6	1236.2	91900.7	131003	53412.7	25187.6	25943.5	21157.1	43906.9	50548.7	38094.6	-	-	1.41366	0.0928607	0.261614	-1.93449	down	1.20786	0.107615	2.94274	1.55716	up	--	--	--	--	--
pma0791	521.129	273.076	520.122	C24H24O13	[M+H]+	Naringenin-7-O-(6''-malonyl)glucoside	Flavonoids	Flavanones	-	3	26089.7	13852.1	33352.7	13748.4	21205.3	26795.7	126575	96155.1	106088	48066.7	38365	50621.5	-	-	1.48844	0.00420229	5.32503	2.41279	up	--	--	--	--	--	1.62824	0.00255516	4.48625	2.16551	up
MWSmce587	183.065	165.056	182.058	C9H10O4	[M+H]+	2,6-Dimethoxybenzoic acid	Phenolic acids	Phenolic acids	1466-76-8	2	45005	9172.58	20005	9	6949.63	22505	152505	80005	51619.6	47505	49306.4	37505	-	-	1.01759	0.0993927	9.6434	3.26954	up	1.00526	0.311119	0.397177	-1.33215	down	1.37981	0.133622	3.83014	1.9374	up
Wafn004433	455.214	263.151	396.2	C17H32O10	[M+CH3COOH-H]-	1-Hexanol arabinosylglucoside	Others	Others	-	1	13748.4	18875.7	21891.4	11041.1	18158.5	20682.5	9	9	9	12539.2	16228.9	13018.9	-	-	1.52952	0.028871	0.000541276	-10.8513	down	--	--	--	--	--	1.72694	0.0166977	0.000495272	-10.9795	down
mws1639	223.06	190.027	222.053	C11H10O5	[M+H]+	Isofraxidin	Lignans and Coumarins	Coumarins	486-21-5	1	247354	483506	312966	606884	563379	607224	259426	175957	250394	330774	261904	351144	C17480	-	1.48062	0.00103144	0.385813	-1.37403	down	--	--	--	--	--	--	--	--	--	--
pmn001370	681.24	519.188	682.247	C32H42O16	[M-H]-	Pinoresinol-4,4'-O-di-O-glucoside	Lignans and Coumarins	Lignans	63902-38-5	2	147860	164793	203186	167061	202511	244117	88475.7	118487	99349.2	122116	125657	94406.7	-	-	1.42175	0.0309146	0.499132	-1.00251	down	--	--	--	--	--	--	--	--	--	--
Hmcp001658	727.171	479.11	726.164	C31H34O20	[M+H]+	Isorhamnetin-3-O-(6''-malonyl)glucoside-7-O-glucoside	Flavonoids	Flavonols	-	3	20028	19030.2	20860.9	8888.54	12160.1	22791.1	205005	102379	126809	50527.4	39631.9	38923.5	-	-	1.47162	0.0498603	9.90409	3.30802	up	--	--	--	--	--	1.68865	0.0563529	7.24631	2.85725	up
mws4174	222.097	138.055	221.09	C8H15NO6	[M+H]+	N-Acetyl-D-mannosamine	Others	Saccharides	7772-94-3	3	81344.1	65557.8	79118.8	136516	139760	126142	55868.6	59278.3	57703.2	76554.8	103911	88230.4	C00645	ko00520,ko01100,ko01250	1.5271	0.00182467	0.429529	-1.21917	down	--	--	--	--	--	--	--	--	--	--
Zmhn002227	385.114	223.06	386.121	C17H22O10	[M-H]-	4-O-Glucosyl-sinapate	Phenolic acids	Phenolic acids	-	2	851396	918194	1.88218e+06	1.22327e+06	1.00767e+06	888676	633264	436141	572887	854379	663454	656005	C02919	-	--	--	--	--	--	--	--	--	--	--	1.39842	0.178676	0.449725	-1.15289	down
pmp000001	301.071	286.047	300.063	C16H12O6	[M+H]+	Hispidulin (5,7,4'-Trihydroxy-6-methoxyflavone)	Flavonoids	Flavones	1447-88-7	3	14543.5	17310.1	18100.4	23639.9	22057.2	22186.3	11716.2	8248.82	7701.97	12616.9	12420.2	16272.5	C10058	-	1.46871	0.0037259	0.407566	-1.29489	down	--	--	--	--	--	--	--	--	--	--
Wbmp003302	165.09	91.0528	164.084	C10H12O2	[M+H]+	Frambinone	Others	Ketone compounds	-	2	161303	120172	257505	552614	663033	253035	307505	385005	194370	189413	260341	235501	-	-	--	--	--	--	--	1.52743	0.115658	2.72493	1.44622	up	--	--	--	--	--
Zmdp002216	261.145	86.0968	260.137	C11H20N2O5	[M+H]+	L-γ-Glutamyl-L-leucine	Amino acids and derivatives	Amino acids and derivatives	2566-39-4	2	77955.3	117719	65105	36490.5	34020.5	51933.5	62732.3	74936.5	57151.2	40629.4	49048.5	55985.9	-	-	--	--	--	--	--	1.64266	0.0872538	0.469534	-1.0907	down	--	--	--	--	--
Hahn002084	523.146	161.026	524.153	C24H28O13	[M-H]-	6'-O-caffeoylcatalpol	Others	Others	-	2	26163.9	34188.9	9	9	9	9	9	28520.7	47983.2	43821.9	38943.9	53523.9	-	-	1.07409	0.208719	2833.81	11.4685	up	1.30051	0.190631	0.000447303	-11.1265	down	--	--	--	--	--
mws1078	138.055	92.0495	137.048	C7H7NO2	[M+H]+	Anthranilic Acid	Phenolic acids	Phenolic acids	118-92-3	3	79905.1	32505	37330.1	162505	72505	89972.9	50005	51281.4	63404.1	34786.5	44184	32557	C00108	ko00380,ko00400,ko00996,ko01100,ko01110,ko01230	--	--	--	--	--	1.42789	0.156899	2.17031	1.1179	up	--	--	--	--	--
mws0582	322.107	130.05	321.099	C11H19N3O6S	[M+H]+	S-(Methyl)glutathione	Amino acids and derivatives	Amino acids and derivatives	2922-56-7	3	188801	188829	69842.6	142964	77205.4	94536.4	52943.7	64553.7	77574.2	127154	95503.6	96426.4	C11347	-	--	--	--	--	--	--	--	--	--	--	1.2572	0.164264	0.435941	-1.19779	down
pmp000284	223.06	208.036	222.053	C11H10O5	[M+H]+	Fraxidin (8-Hydroxy-6,7-dimethoxycoumarin)	Lignans and Coumarins	Coumarins	525-21-3	1	81483.9	185670	106814	256393	207898	224074	120725	67222	139023	123194	92153.9	129014	C17479	-	1.32053	0.0133809	0.474995	-1.07402	down	--	--	--	--	--	--	--	--	--	--
pme3961	252.109	136.062	251.102	C10H13N5O3	[M+H]+	2'-Deoxyadenosine	Nucleotides and derivatives	Nucleotides and derivatives	958-09-8	1	501222	685605	659214	589806	532121	596134	188514	180286	161838	308108	372387	438088	C00559	ko00230,ko01100,ko01232,ko02010	1.52336	0.00085138	0.308859	-1.69498	down	--	--	--	--	--	1.70181	0.0154241	0.287447	-1.79863	down
Lmbp000123	164.074	56.0495	163.067	C6H13NO2S	[M+H]+	L-Homomethionine	Amino acids and derivatives	Amino acids and derivatives	25148-30-5	3	198411	322547	9	48013.6	44326.2	83828.1	18160.5	28376.9	35207	72886.4	56143.7	53227.7	C17213	ko00966,ko01110,ko01210	1.23738	0.115869	0.464014	-1.10776	down	--	--	--	--	--	--	--	--	--	--
Lmrj002087	247.129	86.09	246.122	C10H18N2O5	[M+H]+	L-Isoleucyl-L-Aspartate	Amino acids and derivatives	Amino acids and derivatives	-	2	706349	457147	430270	483036	385522	434949	154832	315021	144185	264112	304510	374084	-	-	1.29552	0.034669	0.471067	-1.086	down	--	--	--	--	--	1.47129	0.0439247	0.385275	-1.37604	down
pme3967	312.13	180.088	311.123	C12H17N5O5	[M+H]+	2-(Dimethylamino)guanosine	Nucleotides and derivatives	Nucleotides and derivatives	2140-67-2	2	285545	329524	340281	355961	298323	400003	162854	195954	132514	196683	227656	281750	-	-	1.43573	0.00926874	0.466023	-1.10153	down	--	--	--	--	--	--	--	--	--	--
Zblp004068	285.078	242.05	284.068	C16H12O5	[M+H]+	7-Methoxy-3,4'-Dihydroxyflavone	Flavonoids	Flavonols	-	2	37556.3	229210	33200.5	1003	4526.26	15656.5	157272	128472	55887.8	106504	94607.8	73029.6	-	-	1.35679	0.0683983	16.1256	4.01128	up	1.55894	0.286761	0.0706269	-3.82364	down	--	--	--	--	--
MWSslk141	625.215	317.103	624.205	C29H36O15	[M+H]+	Hesperidin methylchalcone	Flavonoids	Chalcones	24292-52-2	3	9	9	9	16630.3	11457.8	26658.8	52993.6	21169.3	13544	36426.7	29435.1	25221.3	-	-	--	--	--	--	--	1.89001	0.0549596	2027.67	10.9856	up	1.72041	0.136691	3248.4	11.6655	up
Jmwn002620	341.086	161.02	342.095	C15H18O9	[M-H]-	Vanillic Acid-4-O-Glucuronide	Phenolic acids	Phenolic acids	-	1	788513	1.26841e+06	782003	1.77017e+06	2.12659e+06	3.35684e+06	3.57132e+06	2.40038e+06	1.18901e+06	1.44836e+06	1.99971e+06	1.48718e+06	-	-	--	--	--	--	--	1.65014	0.0797976	2.55506	1.35335	up	1.33798	0.165521	2.52233	1.33476	up
Hmbn004734	455.318	455.318	456.324	C29H44O4	[M-H]-	3,23-Dihydroxy-30-noroleana-12,20(29)-dien-28-oic acid (30-Norhederagenin)	Terpenoids	Triterpene	117654-06-5	3	295403	9	45332.1	9	9	9	9	9	9	59624.2	43048.3	44344.5	-	-	--	--	--	--	--	1.33584	0.341768	7.92384e-05	-13.6234	down	1.20989	0.341768	7.92384e-05	-13.6234	down
HJN055	435.13	273.077	436.137	C21H24O10	[M-H]-	Dihydrocharcone-4'-O-glucoside	Flavonoids	Chalcones	-	2	3841.49	14533.1	46059.1	6737.47	7147.87	3182.45	108751	57155.9	16369.7	18627.5	27255.3	25151.8	-	-	1.33601	0.175268	10.6795	3.41678	up	1.02038	0.338705	0.264889	-1.91654	down	--	--	--	--	--
Xmgp006913	341.139	137.06	340.131	C20H20O5	[M+H]+	2,4,2',4'-tetrahydroxy-3'-prenylchalcone	Flavonoids	Chalcones	-	3	105419	127132	175238	298524	344503	263370	46300.1	37571.6	73438.9	112518	145246	167595	-	-	1.49147	0.00308103	0.173556	-2.52653	down	1.74399	0.00630616	2.22271	1.15232	up	1.55527	0.0367456	0.385764	-1.37421	down
Lbhp011919	427.085	179.033	426.08	C18H18O12	[M+H]+	Esculin 6'-Malonate	Lignans and Coumarins	Coumarins	-	2	44408	63330.4	9	53043.1	46671.1	104605	201298	154677	182625	132564	105592	89576.6	-	-	1.36847	0.0100068	2.63607	1.39839	up	--	--	--	--	--	1.00968	0.00466547	4.99873	2.32156	up
pme2601	89.0244	59.0139	90.0317	C3H6O3	[M-H]-	3-Hydroxypropanoic acid	Organic acids	Organic acids	503-66-2	3	19631.7	17156.1	21089.8	18184.2	20728.5	13060.5	9	9	9	19402.8	16822.4	12923.1	C01013	ko00240,ko00410,ko00640,ko01100,ko01200	1.53089	0.0165393	0.000519499	-10.9106	down	--	--	--	--	--	1.72734	0.00352641	0.000466502	-11.0658	down
Zmsp004363	507.117	303.052	506.106	C23H22O13	[M+H]+	Quercetin-3-O-(6''-O-acetyl)glucoside	Flavonoids	Flavonols	-	3	64385.2	159701	7072.99	39149.4	22505	18399.5	233177	48089	127324	55349.2	51710.6	74416.7	-	-	1.26567	0.176204	5.10394	2.35161	up	--	--	--	--	--	--	--	--	--	--
Lmfn004093	435.13	315.088	436.137	C21H24O10	[M-H]-	Phloretin-4'-O-glucoside (Trilobatin)	Flavonoids	Chalcones	4192-90-9	2	31651	12371.6	14262.2	5005	21643.7	23731.9	9040.87	5210.54	7125.09	9067.59	11066.5	13722.2	-	-	--	--	--	--	--	--	--	--	--	--	1.4046	0.179362	0.36676	-1.44709	down
mws0242	173.082	111.082	174.089	C8H14O4	[M-H]-	Suberic Acid	Organic acids	Organic acids	505-48-6	3	238616	183286	200336	229632	314967	345027	146744	111891	147707	119310	142859	180194	C08278	-	1.42258	0.0323184	0.456756	-1.1305	down	--	--	--	--	--	--	--	--	--	--
pme0170	217.13	158.081	216.122	C8H16N4O3	[M+H]+	N-Acetyl-L-Arginine	Amino acids and derivatives	Amino acids and derivatives	155-84-0	3	30477.1	18077.2	45429.7	11122.9	21577	13164.2	45828.3	31649	45697.9	22847	17073.3	26905.9	-	-	1.39144	0.0141356	2.68566	1.42527	up	1.38729	0.169137	0.487998	-1.03505	down	--	--	--	--	--
Hmap001882	935.269	287.05	934.259	C39H50O26	[M+H]+	Kaempferol-3-O-sophorotrioside-7-O-glucoside	Flavonoids	Flavonols	-	2	32805.5	93909.1	2505	83863.6	130723	74970.1	37389.7	26072.2	29711.6	44408.2	43024.8	28867.8	-	-	1.44117	0.0584975	0.32178	-1.63585	down	1.14835	0.181953	2.24081	1.16402	up	--	--	--	--	--
MWSHY0177	443.097	139.039	442.09	C22H18O10	[M+H]+	Catechin gallate	Flavonoids	Flavanols	130405-40-2	3	201636	1.2505e+06	54172.1	45929.6	34161.8	33833	52505	33970.7	38332.9	107505	68769.2	100005	-	-	--	--	--	--	--	1.31746	0.343022	0.0756317	-3.72487	down	1.19255	0.345953	0.0828574	-3.59323	down
pmb0764	144.048	113.029	143.041	C6H9NOS	[M+H]+	4-Methyl-5-thiazoleethanol	Others	Others	137-00-8	3	50073.4	43267.5	35291.8	81385.5	95252.5	115624	35826.2	51704.9	30166.1	35934.7	56503.6	44279.4	C04294	ko00730,ko01100,ko01240	1.41729	0.0117428	0.402712	-1.31218	down	1.78776	0.0190829	2.27206	1.184	up	--	--	--	--	--
Lhbp111734	361.163	137.059	360.157	C20H24O6	[M+H]+	Isolariciresinol	Lignans and Coumarins	Lignans	548-29-8	1	392505	637505	590005	632505	715005	320005	220005	122621	267505	362505	317505	227505	-	-	1.26516	0.086141	0.365892	-1.45051	down	--	--	--	--	--	1.52663	0.027043	0.37662	-1.40882	down
mws0028	167.035	108.022	168.042	C8H8O4	[M-H]-	Vanillic acid	Phenolic acids	Phenolic acids	121-34-6	3	44210.5	9	46864.5	9	9	9	32034.6	27766.3	25690.2	14166.1	20306.6	13775.8	C06672	-	1.5317	0.00427012	3166.34	11.6286	up	1.35299	0.18385	0.00029643	-11.72	down	--	--	--	--	--
pma0249	479.118	317.1	478.111	C22H22O12	[M+H]+	3'-O-Methyltricetin-5-O-glucoside	Flavonoids	Flavones	-	3	1497505	230005	247505	99957.7	246844	740005	1302505	438714	1180005	662505	426367	652505	-	-	1.02388	0.146703	2.6879	1.42648	up	--	--	--	--	--	--	--	--	--	--
pma0724	435.129	285.076	434.121	C21H22O10	[M+H]+	Naringenin-6-C-Glucoside	Flavonoids	Flavanones	3682-03-9	3	9464.73	12505	24274.9	21508.2	20558.7	26407.2	44749.7	29965.1	28855.2	14194.7	10651.7	17098.9	-	-	--	--	--	--	--	--	--	--	--	--	1.39539	0.0497909	2.23961	1.16325	up
Zblp001009	272.114	110.06	271.106	C12H17NO6	[M+H]+	3-pyridine-methanol-O-β-D-glucopyranosyl	Alkaloids	Pyridine alkaloids	-	2	222731	230004	331478	170609	195018	213522	714446	748845	611019	500532	332642	344087	-	-	1.51785	0.00398329	3.58165	1.84062	up	--	--	--	--	--	1.66078	0.00153421	2.64508	1.40331	up
Zmhp003514	301.072	286.054	300.063	C16H12O6	[M+H]+	6,7,8-Tetrahydroxy-5-methoxyflavone	Flavonoids	Flavones	-	3	77986.2	48817.3	50046.8	24610	49363.1	54728.4	23246.2	11262.3	35450.8	51109.3	62095.9	37689.2	-	-	--	--	--	--	--	--	--	--	--	--	1.40802	0.0439244	0.395585	-1.33794	down
MWSslk115	239.071	137.024	238.063	C15H10O3	[M+H]+	7-Hydroxyflavone	Flavonoids	Flavones	6665-86-7	3	20931.7	14489.9	11560.1	11370.2	13557	15322.4	9	9	9	9521.77	10981.3	15088.5	C11264	-	1.53117	0.00719025	0.000670813	-10.5418	down	--	--	--	--	--	1.72486	0.0298809	0.000574691	-10.7649	down
Lmbp003825	325.092	163.041	324.084	C15H16O8	[M+H]+	Skimmin (7-Hydroxycoumarin-7-O-glucoside)	Lignans and Coumarins	Coumarins	93-39-0	2	67603.7	55972.7	74156.8	57436.8	9	48976.7	345005	275005	217953	94804.8	149034	106065	-	-	--	--	--	--	--	--	--	--	--	--	1.69142	0.0263361	4.23785	2.08333	up
pmn001705	471.348	471.35	472.355	C30H48O4	[M-H]-	3,24-Dihydroxy-17,21-semiacetal-12(13)oleanolic fruit	Terpenoids	Triterpene	-	3	16354.1	31207.1	22350.1	9	11538.9	16412.8	21537.4	90529.2	32197.7	14678	21846.8	24328.9	-	-	--	--	--	--	--	1.02343	0.098858	0.399945	-1.32213	down	--	--	--	--	--
Zmjp004610	537.16	375.108	536.153	C25H28O13	[M+H]+	5,4'-Dihydroxy-3,6,7,3'-tetramethoxyflavone-4'-O-glucoside	Flavonoids	Flavones	23279-19-8	3	290005	340005	100664	265005	297505	352505	127505	155005	95005	122505	185005	120005	-	-	1.4361	0.00644088	0.412578	-1.27726	down	--	--	--	--	--	--	--	--	--	--
Zmdn011161	239.071	223.032	240.079	C15H12O3	[M-H]-	Chrysophanol-9-anthrone	Quinones	Anthraquinone	491-58-7	2	667545	1.15848e+06	685650	430567	674708	326695	417898	426931	247559	231145	249245	366589	C10314	-	--	--	--	--	--	--	--	--	--	--	1.4634	0.084909	0.434923	-1.20117	down
Hmln002355	549.199	387.146	550.205	C27H34O12	[M-H]-	5'-Methoxymatairesinoside	Lignans and Coumarins	Lignans	1691201-82-7	2	9	9	9	186029	242250	268193	337787	184252	167305	205958	120115	177329	-	-	--	--	--	--	--	1.89578	0.010736	25795.3	14.6548	up	1.72635	0.0514326	25531.2	14.64	up
mws0853	209.082	179.07	210.089	C11H14O4	[M-H]-	Sinapyl alcohol	Phenolic acids	Phenolic acids	537-33-7	3	33283.8	39468.9	5699.53	78977.9	76070.9	40829.6	27491.6	16447.7	18279.9	25706.4	22813.5	37207.2	C02325	ko00940,ko01100,ko01110	1.38583	0.0589889	0.317642	-1.65453	down	1.31883	0.0732009	2.49678	1.32007	up	--	--	--	--	--
pmb1096	118.065	91.0542	117.058	C8H7N	[M+H]+	Indole	Alkaloids	Plumerane	120-72-9	1	85126.8	253925	22581.9	33867	23685.6	38909.7	35642.5	28244.3	19988.4	15955.2	16524.8	25135.3	C00463	ko00380,ko00400,ko00402,ko01100,ko01110	--	--	--	--	--	--	--	--	--	--	1.01538	0.312002	0.231934	-2.10821	down
mws0093	179.071	146.038	180.079	C10H12O3	[M-H]-	Coniferyl alcohol	Phenolic acids	Phenolic acids	458-35-5	3	179871	195207	129349	472928	317578	218377	94807.9	72356.4	80876.4	97283.8	124644	166648	C00590	ko00940,ko00999,ko01100,ko01110	1.44717	0.0746351	0.245857	-2.02411	down	1.55377	0.143527	2.00006	1.00004	up	1.58848	0.0393404	0.491728	-1.02407	down
MWSslk163	325.144	149.031	324.136	C20H20O4	[M+H]+	Isobavachin	Flavonoids	Flavanones	31524-62-6	3	9308.46	6144.08	17637	13166.5	16705.5	17391.8	28879.9	27835.7	16289.3	8372.4	14549.4	13405.1	-	-	--	--	--	--	--	--	--	--	--	--	1.32916	0.0674318	2.20628	1.14161	up
MWSmce346	517.133	163.039	516.127	C25H24O12	[M+H]+	1,3-O-Dicaffeoylquinic Acid (Cynarin)	Phenolic acids	Phenolic acids	30964-13-7	1	6.44421e+06	3.09116e+06	3.88954e+06	5.52239e+06	5.66014e+06	6.7868e+06	2.33426e+06	2.17069e+06	2.72652e+06	3.12406e+06	2.91312e+06	4.69014e+06	C10445	-	1.50031	0.00572691	0.402434	-1.31317	down	--	--	--	--	--	--	--	--	--	--
pme3388	189.135	144.102	188.127	C7H16N4O2	[M+H]+	Homoarginine	Amino acids and derivatives	Amino acids and derivatives	156-86-5	3	137205	237529	42391.5	61143.8	193043	448671	70853	51244.6	57216.5	155112	91472.7	153211	C01924	-	1.03374	0.264557	0.255121	-1.97074	down	--	--	--	--	--	--	--	--	--	--
Wmmn002441	183.03	124.017	184.11	C10H16O3	[M-H]-	(E)-Linalool-1-oic acid	Lipids	Free fatty acids	-	3	609324	4.23706e+06	107331	87288.2	109899	97321.9	77878	140176	191399	287643	418636	250353	-	-	--	--	--	--	--	1.23326	0.35497	0.0594521	-4.07213	down	1.02999	0.364398	0.0826555	-3.59675	down
Xmgp003697	481.098	319.046	480.09	C21H20O13	[M+H]+	Cannabiscitrin	Flavonoids	Flavonols	520-14-9	3	67561.9	711211	27505	17314.6	55005	41217.9	117505	55005	90005	30582	33204.6	50005	-	-	1.13207	0.0927102	2.31214	1.20923	up	--	--	--	--	--	--	--	--	--	--
pmp001127	301.071	286.08	300.063	C16H12O6	[M+H]+	Chrysoeriol; 5,7,4'-Trihydroxy-3'-Methoxyflavone	Flavonoids	Flavones	491-71-4	3	94068.2	47435.7	81098.9	35851.8	42046.6	58412.6	20562.1	18873.6	18376.7	16250.5	28140.9	20042.2	C04293	ko00944	1.442	0.0589276	0.424122	-1.23745	down	--	--	--	--	--	1.64232	0.0581368	0.259711	-1.94502	down
pmp000086	269.102	177.055	268.095	C13H16O6	[M+H]+	1-Feruloyl-sn-glycerol	Phenolic acids	Phenolic acids	-	3	48979	46444.6	51396.7	73588.7	66689.1	135005	27505	42505	19741.6	59330.8	32655	40005	-	-	1.33439	0.0935258	0.326034	-1.6169	down	--	--	--	--	--	--	--	--	--	--
MWSHY0130	451.123	305.057	450.116	C21H22O11	[M+H]+	Taxifolin-7-O-rhamnoside	Flavonoids	Flavanonols	137592-12-2	3	5005	4911.14	12009.8	7505	3606.3	22505	71434.4	98802.7	97709.1	48427.1	25005	39958.6	-	-	1.39108	0.00331708	7.97072	2.99471	up	--	--	--	--	--	1.67533	0.00824693	12.2205	3.61123	up
mws0124	247.108	130.063	246.1	C13H14N2O3	[M+H]+	N-(3-Indolylacetyl)-L-alanine	Amino acids and derivatives	Amino acids and derivatives	57105-39-2	3	32505	42505	27505	5653.16	13777.7	22505	16479.1	13927.2	15006.9	15005	25005	15005	-	-	--	--	--	--	--	1.49784	0.037583	0.409071	-1.28958	down	1.63518	0.0462789	0.44299	-1.17465	down
mws0983	326.305	62.0601	325.298	C20H39NO2	[M+H]+	N-Oleoylethanolamine	Alkaloids	Alkaloids	111-58-0	1	178796	97793.3	245486	158078	319612	270511	333897	521212	309410	306734	179796	187335	C20792	-	--	--	--	--	--	--	--	--	--	--	1.3896	0.064565	2.23056	1.15741	up
pme1228	221.092	204.065	220.085	C11H12N2O3	[M+H]+	5-Hydroxy-L-tryptophan	Amino acids and derivatives	Amino acids and derivatives	56-69-9	3	68016.1	48908	21122.1	14786.6	13523.1	21039.6	17167.7	23340.1	16315	15642.5	27338.1	16554.7	C00643	ko00380,ko01100	--	--	--	--	--	1.46507	0.158586	0.357484	-1.48405	down	1.25329	0.182215	0.411622	-1.28061	down
mad2394	501.104	337.054	502.111	C24H22O12	[M-H]-	Sinapoyl-p-coumaroyltartaric acid	Phenolic acids	Phenolic acids	-	3	71616.6	23839.4	18838.7	39213.9	58136	88166.6	13142.3	21992.9	25989.8	44108.4	38629	22080.3	-	-	1.33385	0.0919601	0.329485	-1.60171	down	--	--	--	--	--	--	--	--	--	--
HX1369	361.164	189.091	360.157	C20H24O6	[M+H]+	(-)-Lariciresinol	Lignans and Coumarins	Lignans	-	1	57505	55072.2	53110	53688.3	49618.6	98138.7	34269.5	26990.5	34448.1	45071.5	44556.1	23178.5	-	-	1.27759	0.148332	0.475107	-1.07368	down	--	--	--	--	--	--	--	--	--	--
Lhmp122023	441.101	193.049	440.096	C19H20O12	[M+H]+	3-O-caffeoyl malonyl quinic acid	Others	Others	-	2	48348.9	47146.6	34154.6	18494.9	41637.3	47136.4	118935	102119	185076	145005	167505	74596.7	-	-	1.37046	0.0466889	3.7861	1.92071	up	--	--	--	--	--	1.61003	0.0636574	3.1325	1.64732	up
Lmhp002031	245.186	86.0954	244.179	C12H24N2O3	[M+H]+	L-Leucyl-L-Leucine	Amino acids and derivatives	Amino acids and derivatives	3303-31-9	1	373985	552505	284973	297853	251163	274213	735005	412712	562505	240653	482505	286093	-	-	1.37764	0.0835844	2.07745	1.05482	up	--	--	--	--	--	--	--	--	--	--
pmb0686	537.124	289	536.117	C24H24O14	[M+H]+	Eriodictyol-7-O-(6''-malonyl)glucoside	Flavonoids	Flavanones	-	3	9	9	9	8297.53	3977.65	10005	33801.3	19985.3	19160.5	6685.47	13176.3	15359.2	-	-	1.34723	0.0564513	3.27408	1.71109	up	1.88807	0.0537924	825.192	9.68859	up	1.72607	0.036114	2701.74	11.3997	up
pmb0962	235.165	118.086	234.158	C10H22N2O4	[M+H]+	L-Lysine-Butanoic Acid	Amino acids and derivatives	Amino acids and derivatives	80407-71-2	3	60520.5	256723	8594.46	9582.3	14762.7	17378.5	13873.9	14706.9	14847.2	14369.3	27441.5	33414.7	-	-	--	--	--	--	--	1.02349	0.336691	0.12805	-2.96522	down	--	--	--	--	--
HX1365	147.043	91.0538	146.037	C9H6O2	[M+H]+	Coumarin	Lignans and Coumarins	Coumarins	91-64-5	1	5843185	6093370	3.48269e+06	11566990	11278770	9890530	2.27985e+06	1.88841e+06	2.80534e+06	2.19384e+06	4779255	2.89586e+06	C05851	ko00999,ko01110	1.51334	0.000692132	0.213023	-2.23092	down	1.7449	0.00712647	2.12308	1.08616	up	1.51732	0.0658326	0.452266	-1.14476	down
MWSHY0020	443.097	123.044	442.09	C22H18O10	[M+H]+	Epicatechin gallate	Flavonoids	Flavanols	1257-08-5	3	527644	3.42243e+06	282505	124822	88338.3	106146	107505	105005	78142.5	152582	195005	330005	-	-	--	--	--	--	--	1.50213	0.32502	0.07544	-3.72853	down	1.40215	0.322344	0.0686703	-3.86417	down
pme0309	183.03	124.017	184.037	C8H8O5	[M-H]-	3-O-Methylgallic Acid	Phenolic acids	Phenolic acids	3934-84-7	3	118678	864160	9959.98	42130.4	70337.6	30905.6	9	9	9	108622	69600	47468	C05616	-	1.52952	0.0553092	0.000188319	-12.3745	down	--	--	--	--	--	1.66262	0.342927	2.71959e-05	-15.1663	down
pme2693	131.118	114.091	130.111	C6H14N2O	[M+H]+	N-Acetylputrescine	Alkaloids	Alkaloids	18233-70-0	3	18039.6	15697.4	26681.8	28586.9	42472.6	34304.4	10506	16439.8	16634.6	24734.8	12422.9	13126.4	C02714	ko00330,ko01100	1.41301	0.0205199	0.413618	-1.27363	down	--	--	--	--	--	--	--	--	--	--
HJN037	183.03	124.02	184.037	C8H8O5	[M-H]-	4-O-Methylgallic Acid	Phenolic acids	Phenolic acids	4319-02-2	3	353611	2.21252e+06	9	63517.1	92927.3	71709.7	9	9	9	321997	161554	153816	-	-	1.53126	0.0130215	0.000118341	-13.0448	down	--	--	--	--	--	1.20707	0.338769	1.05216e-05	-16.5363	down
mws0263	128.035	82.0298	129.043	C5H7NO3	[M-H]-	5-Oxo-L-Proline	Amino acids and derivatives	Amino acids and derivatives	98-79-3	3	9132.46	26518.6	4470.78	7691.46	1859.95	2786.03	6896.31	14622.6	1189.61	6387.34	10956.5	16638.6	C01879	ko00480,ko01100	--	--	--	--	--	1.16638	0.299694	0.307499	-1.70135	down	--	--	--	--	--
MWSHY0060	459.092	139.039	458.085	C22H18O11	[M+H]+	Epigallocatechin-3-gallate*	Flavonoids	Flavanols	989-51-5	3	754980	1.82531e+07	405241	354861	322930	437858	178294	222180	177590	340878	757505	392604	C09731	-	--	--	--	--	--	1.03371	0.40934	0.0574681	-4.12109	down	1.18225	0.398213	0.0297766	-5.06968	down
pmn001641	475.088	300	476.096	C22H20O12	[M-H]-	Kaempferide-3-O-glucuronide	Flavonoids	Flavonols	-	3	30154	7538.78	1299.59	9	3252.6	16540.1	9	9	9	9780.21	18223.9	7834.23	-	-	1.06858	0.322289	0.00136352	-9.51845	down	--	--	--	--	--	1.66114	0.276587	0.000692443	-10.496	down
pma0110	399.129	207.065	398.121	C18H22O10	[M+H]+	4-O-Sinapoylquinic acid	Phenolic acids	Phenolic acids	-	3	41303.3	64840.7	38153.8	52505	40197	34695.3	156121	56418.6	78228.1	49685	53013	107505	-	-	1.16286	0.211023	2.28237	1.19053	up	--	--	--	--	--	1.17406	0.243896	2.01505	1.01081	up
MWSHY0094	459.092	139.039	458.085	C22H18O11	[M+H]+	Gallocatechin gallate*	Flavonoids	Flavanols	4233-96-9	3	635937	35531485	404970	319022	320053	396013	175923	177591	203139	374357	777505	360308	-	-	--	--	--	--	--	1.00238	0.416914	0.0283024	-5.14293	down	1.12074	0.411768	0.0152206	-6.03783	down
pme0434	577.135	407.079	578.142	C30H26O12	[M-H]-	Procyanidin B2	Tannins	Proanthocyanidins	29106-49-8	3	80976.4	308655	9936.23	14472.7	16936.1	12446	9976.75	11975.7	24461.9	131946	51446.9	71147.5	C17639	-	--	--	--	--	--	1.07703	0.318756	0.109756	-3.18763	down	1.00314	0.32131	0.116162	-3.10579	down
