# Supplementary material for: Integrated morphological, metabolome, and transcriptome analyses revealed the mechanism of exogenous gibberellin promoting petiole elongation in Oenanthe javanica
Source: Front Plant Sci. 2023 Jul 17;14:1225635. doi: 10.3389/fpls.2023.1225635 (PMC10389089; doi:10.3389/fpls.2023.1225635)
Supplement: Supplementary file 4 [file Table_3.xls]

## Sheet: AllSample_GC_Q.stat
#SampleID	ReadSum	BaseSum	GC(%)	Q20(%)	Q30(%)
CK-1	28856474	8634770610	43.05	97.64	93.44
CK-2	23954394	7164489924	43.52	97.73	93.73
CK-3	27197410	8133852944	43.08	97.62	93.41
T2-1	23424898	7009164814	43.09	97.41	92.97
T2-2	19619181	5870545788	43.26	97.26	92.65
T2-3	22254145	6657505910	43.27	97.54	93.24
T5-1	22076314	6606385878	42.97	97.32	92.77
T5-2	26148288	7821151316	43.2	97.46	93.11
T5-3	20336841	6081305504	43.35	97.2	92.52
